# Supplementary material for: Downregulation of SENP1 impairs nuclear condensation of MEF2C and deteriorates ischemic cardiomyopathy
Source: Clin Transl Med. 2025 May 7;15(5):e70318. doi: 10.1002/ctm2.70318 (PMC12059206; doi:10.1002/ctm2.70318)
Supplement: Supplementary file 4 — Supporting Information [file CTM2-15-e70318-s003.xlsx]

## Sheet: Sheet1
Accession	Description	ΣCoverage	Σ# Proteins	Σ# Unique Peptides	Σ# Peptides	Σ# PSMs	Score A2	Coverage A2	# Peptides A2	# PSM A2	Score B2	Coverage B2	# Peptides B2	# PSM B2	# AAs	MW [kDa]	calc. pI
Q9P0U3	Sentrin-specific protease 1 OS=Homo sapiens GN=SENP1 PE=1 SV=2 - [SENP1_HUMAN]	75.16	1	38	38	184					479.992	75.16	38	184	644	73.4347	8.47021
P68363	Tubulin alpha-1B chain OS=Homo sapiens GN=TUBA1B PE=1 SV=1 - [TBA1B_HUMAN]	74.5	3	2	27	165		0			394.742	74.5	27	165	451	50.1196	5.05908
Q9BQE3	Tubulin alpha-1C chain OS=Homo sapiens GN=TUBA1C PE=1 SV=1 - [TBA1C_HUMAN]	76.39	2	3	25	156		0			370.925	76.39	25	156	449	49.8635	5.09717
Q71U36	Tubulin alpha-1A chain OS=Homo sapiens GN=TUBA1A PE=1 SV=1 - [TBA1A_HUMAN]	74.28	3	1	26	153		0			361.518	74.28	26	153	451	50.1036	5.05908
P07437	Tubulin beta chain OS=Homo sapiens GN=TUBB PE=1 SV=2 - [TBB5_HUMAN]	81.08	3	6	26	141		0			341.501	81.08	26	141	444	49.639	4.89404
P78527	DNA-dependent protein kinase catalytic subunit OS=Homo sapiens GN=PRKDC PE=1 SV=3 - [PRKDC_HUMAN]	37.16	1	110	110	175		0			328.38	37.16	110	175	4128	468.788	7.12256
P68371	Tubulin beta-4B chain OS=Homo sapiens GN=TUBB4B PE=1 SV=1 - [TBB4B_HUMAN]	80.9	4	1	25	126		0			293.737	80.9	25	126	445	49.799	4.89404
P04350	Tubulin beta-4A chain OS=Homo sapiens GN=TUBB4A PE=1 SV=2 - [TBB4A_HUMAN]	78.15	4	3	22	113		0			271.641	78.15	22	113	444	49.5539	4.88135
Q13885	Tubulin beta-2A chain OS=Homo sapiens GN=TUBB2A PE=1 SV=1 - [TBB2A_HUMAN]	62.25	2	4	22	116		0			246.471	62.25	22	116	445	49.875	4.89404
P52732	Kinesin-like protein KIF11 OS=Homo sapiens GN=KIF11 PE=1 SV=2 - [KIF11_HUMAN]	52.08	1	42	42	156	152.254	37.97	29	60	230.958	52.08	42	96	1056	119.085	5.64307
P27708	CAD protein OS=Homo sapiens GN=CAD PE=1 SV=3 - [PYR1_HUMAN]	49.17	1	60	60	110		0			215.369	49.17	60	110	2225	242.829	6.45557
Q9BUF5	Tubulin beta-6 chain OS=Homo sapiens GN=TUBB6 PE=1 SV=1 - [TBB6_HUMAN]	56.28	2	7	14	58		0			128.542	56.28	14	58	446	49.825	4.88135
P11142	Heat shock cognate 71 kDa protein OS=Homo sapiens GN=HSPA8 PE=1 SV=1 - [HSP7C_HUMAN]	53.87	1	17	25	69		0			117.621	53.87	25	69	646	70.8542	5.51611
O14744	Protein arginine N-methyltransferase 5 OS=Homo sapiens GN=PRMT5 PE=1 SV=4 - [ANM5_HUMAN]	60.91	1	26	26	72	23.2382	19.15	6	9	112.266	56.51	25	63	637	72.6376	6.29053
Q6P3W7	SCY1-like protein 2 OS=Homo sapiens GN=SCYL2 PE=1 SV=1 - [SCYL2_HUMAN]	39.18	1	25	25	73	65.2085	27.88	15	23	90.429	35.95	24	50	929	103.642	8.22119
P68104	Elongation factor 1-alpha 1 OS=Homo sapiens GN=EEF1A1 PE=1 SV=1 - [EF1A1_HUMAN]	61.26	3	15	15	44	4.21501	12.34	2	2	86.7925	61.26	15	42	462	50.1091	9.01221
P0DMV9	Heat shock 70 kDa protein 1B OS=Homo sapiens GN=HSPA1B PE=1 SV=1 - [HS71B_HUMAN]	52.26	2	19	22	51		0			83.076	52.26	22	51	641	70.009	5.65576
P31943	Heterogeneous nuclear ribonucleoprotein H OS=Homo sapiens GN=HNRNPH1 PE=1 SV=4 - [HNRH1_HUMAN]	53.01	1	9	15	36	2.50266	3.79	1	1	71.4557	53.01	15	35	449	49.1984	6.30322
Q92616	eIF-2-alpha kinase activator GCN1 OS=Homo sapiens GN=GCN1 PE=1 SV=6 - [GCN1_HUMAN]	17.52	1	29	29	40		0			67.7724	17.52	29	40	2671	292.572	7.47412
Q15208	Serine/threonine-protein kinase 38 OS=Homo sapiens GN=STK38 PE=1 SV=1 - [STK38_HUMAN]	38.28	1	11	13	41	41.6939	27.53	8	16	65.1325	31.4	12	25	465	54.1554	7.15186
Q14257	Reticulocalbin-2 OS=Homo sapiens GN=RCN2 PE=1 SV=1 - [RCN2_HUMAN]	74.76	1	12	12	25		0			62.4546	74.76	12	25	317	36.8536	4.39893
P52272	Heterogeneous nuclear ribonucleoprotein M OS=Homo sapiens GN=HNRNPM PE=1 SV=3 - [HNRPM_HUMAN]	57.12	1	31	31	49		0			60.6786	57.12	31	49	730	77.4643	8.70459
O14980	Exportin-1 OS=Homo sapiens GN=XPO1 PE=1 SV=1 - [XPO1_HUMAN]	28.38	1	17	17	25		0			47.7937	28.38	17	25	1071	123.306	6.06201
O14654	Insulin receptor substrate 4 OS=Homo sapiens GN=IRS4 PE=1 SV=1 - [IRS4_HUMAN]	23.47	1	20	20	32		0			43.4051	23.47	20	32	1257	133.685	8.44092
P31689	DnaJ homolog subfamily A member 1 OS=Homo sapiens GN=DNAJA1 PE=1 SV=2 - [DNJA1_HUMAN]	53.65	1	11	12	17		0			42.0539	53.65	12	17	397	44.8395	7.07861
Q9BQA1	Methylosome protein 50 OS=Homo sapiens GN=WDR77 PE=1 SV=1 - [MEP50_HUMAN]	41.23	1	9	9	22	3.74152	17.54	4	4	39.5137	41.23	9	18	342	36.7011	5.17334
P54652	Heat shock-related 70 kDa protein 2 OS=Homo sapiens GN=HSPA2 PE=1 SV=1 - [HSP72_HUMAN]	18	1	1	9	23					38.8613	18	9	23	639	69.9779	5.74463
P62829	60S ribosomal protein L23 OS=Homo sapiens GN=RPL23 PE=1 SV=1 - [RL23_HUMAN]	56.43	1	6	6	22					38.3267	56.43	6	22	140	14.8561	10.5063
O95071	E3 ubiquitin-protein ligase UBR5 OS=Homo sapiens GN=UBR5 PE=1 SV=2 - [UBR5_HUMAN]	12.83	1	22	22	26		0			35.5223	12.83	22	26	2799	309.158	5.84619
P55795	Heterogeneous nuclear ribonucleoprotein H2 OS=Homo sapiens GN=HNRNPH2 PE=1 SV=1 - [HNRH2_HUMAN]	25.39	1	3	8	17					33.9438	25.39	8	17	449	49.2323	6.30322
O43592	Exportin-T OS=Homo sapiens GN=XPOT PE=1 SV=2 - [XPOT_HUMAN]	35.55	1	21	21	29		0			32.0165	35.55	21	29	962	109.893	5.38916
P60709	Actin, cytoplasmic 1 OS=Homo sapiens GN=ACTB PE=1 SV=1 - [ACTB_HUMAN]	49.87	2	4	12	19	22.3851	20	3	4	31.7905	43.73	11	15	375	41.7097	5.47803
Q9NVI1	Fanconi anemia group I protein OS=Homo sapiens GN=FANCI PE=1 SV=4 - [FANCI_HUMAN]	16.94	1	15	15	19		0			31.0251	16.94	15	19	1328	149.229	6.7417
O94925	Glutaminase kidney isoform, mitochondrial OS=Homo sapiens GN=GLS PE=1 SV=1 - [GLSK_HUMAN]	10.91	1	7	7	11		0			30.9169	10.91	7	11	669	73.4139	7.76709
P52597	Heterogeneous nuclear ribonucleoprotein F OS=Homo sapiens GN=HNRNPF PE=1 SV=3 - [HNRPF_HUMAN]	41.93	1	8	10	22	2.50266	4.1	1	1	29.0067	41.93	10	21	415	45.6429	5.57959
Q9UKA4	A-kinase anchor protein 11 OS=Homo sapiens GN=AKAP11 PE=1 SV=1 - [AKA11_HUMAN]	6.79	1	7	7	8		0			28.7163	6.79	7	8	1901	210.38	5.38916
P13645	Keratin, type I cytoskeletal 10 OS=Homo sapiens GN=KRT10 PE=1 SV=6 - [K1C10_HUMAN]	27.4	1	10	11	21	16.3901	14.04	5	9	28.2671	20.38	8	12	584	58.7917	5.21143
Q9NU22	Midasin OS=Homo sapiens GN=MDN1 PE=1 SV=2 - [MDN1_HUMAN]	4.43	1	15	15	17		0			27.8779	4.43	15	17	5596	632.42	5.68115
O60884	DnaJ homolog subfamily A member 2 OS=Homo sapiens GN=DNAJA2 PE=1 SV=1 - [DNJA2_HUMAN]	40.05	1	10	10	14					27.1014	40.05	10	14	412	45.7166	6.48096
Q93008	Probable ubiquitin carboxyl-terminal hydrolase FAF-X OS=Homo sapiens GN=USP9X PE=1 SV=3 - [USP9X_HUMAN]	5.68	2	9	9	12		0			26.9977	5.68	9	12	2570	292.094	5.79541
P25205	DNA replication licensing factor MCM3 OS=Homo sapiens GN=MCM3 PE=1 SV=3 - [MCM3_HUMAN]	14.73	1	8	8	14		0			26.4338	14.73	8	14	808	90.924	5.77002
Q15029	116 kDa U5 small nuclear ribonucleoprotein component OS=Homo sapiens GN=EFTUD2 PE=1 SV=1 - [U5S1_HUMAN]	12.24	1	7	7	11		0			26.3595	12.24	7	11	972	109.366	4.99561
P11021	78 kDa glucose-regulated protein OS=Homo sapiens GN=HSPA5 PE=1 SV=2 - [GRP78_HUMAN]	25.84	1	12	14	23		0			26.1467	25.84	14	23	654	72.2884	5.16064
P27635	60S ribosomal protein L10 OS=Homo sapiens GN=RPL10 PE=1 SV=4 - [RL10_HUMAN]	35.98	2	6	6	13					25.7642	35.98	6	13	214	24.5879	10.0815
O00571	ATP-dependent RNA helicase DDX3X OS=Homo sapiens GN=DDX3X PE=1 SV=3 - [DDX3X_HUMAN]	17.82	2	8	9	13		0			25.4657	17.82	9	13	662	73.198	7.18115
Q6P2Q9	Pre-mRNA-processing-splicing factor 8 OS=Homo sapiens GN=PRPF8 PE=1 SV=2 - [PRP8_HUMAN]	10.06	1	16	16	19		0			25.4264	10.06	16	19	2335	273.427	8.83643
Q93009	Ubiquitin carboxyl-terminal hydrolase 7 OS=Homo sapiens GN=USP7 PE=1 SV=2 - [UBP7_HUMAN]	18.97	1	13	13	17		0			24.856	18.97	13	17	1102	128.22	5.5542
Q8IZT6	Abnormal spindle-like microcephaly-associated protein OS=Homo sapiens GN=ASPM PE=1 SV=2 - [ASPM_HUMAN]	5.92	1	13	13	19		0			24.5033	5.92	13	19	3477	409.54	10.4478
Q14974	Importin subunit beta-1 OS=Homo sapiens GN=KPNB1 PE=1 SV=2 - [IMB1_HUMAN]	17.69	1	10	10	10		0			23.4085	17.69	10	10	876	97.108	4.77979
P52701	DNA mismatch repair protein Msh6 OS=Homo sapiens GN=MSH6 PE=1 SV=2 - [MSH6_HUMAN]	20.44	1	16	16	23		0			22.907	20.44	16	23	1360	152.689	6.90283
O00743	Serine/threonine-protein phosphatase 6 catalytic subunit OS=Homo sapiens GN=PPP6C PE=1 SV=1 - [PPP6_HUMAN]	27.21	1	5	5	10					22.7156	27.21	5	10	305	35.1215	5.69385
O95816	BAG family molecular chaperone regulator 2 OS=Homo sapiens GN=BAG2 PE=1 SV=1 - [BAG2_HUMAN]	48.82	1	8	8	14					22.5638	48.82	8	14	211	23.7572	6.69775
Q9NNW5	WD repeat-containing protein 6 OS=Homo sapiens GN=WDR6 PE=1 SV=1 - [WDR6_HUMAN]	14.18	1	11	11	15		0			22.4381	14.18	11	15	1121	121.647	6.87354
P15924	Desmoplakin OS=Homo sapiens GN=DSP PE=1 SV=3 - [DESP_HUMAN]	7.66	1	12	12	14					22.1781	7.66	12	14	2871	331.569	6.81494
P57678	Gem-associated protein 4 OS=Homo sapiens GN=GEMIN4 PE=1 SV=2 - [GEMI4_HUMAN]	15.97	1	11	11	14		0			21.9716	15.97	11	14	1058	119.96	6.03662
Q13576	Ras GTPase-activating-like protein IQGAP2 OS=Homo sapiens GN=IQGAP2 PE=1 SV=4 - [IQGA2_HUMAN]	12.51	1	12	12	17		0			21.7568	12.51	12	17	1575	180.465	5.64307
Q12769	Nuclear pore complex protein Nup160 OS=Homo sapiens GN=NUP160 PE=1 SV=3 - [NU160_HUMAN]	12.6	1	11	11	15					21.3369	12.6	11	15	1436	162.017	5.50342
Q00839	Heterogeneous nuclear ribonucleoprotein U OS=Homo sapiens GN=HNRNPU PE=1 SV=6 - [HNRPU_HUMAN]	16	1	8	8	13		0			21.0816	16	8	13	825	90.528	5.99854
Q7Z6Z7	E3 ubiquitin-protein ligase HUWE1 OS=Homo sapiens GN=HUWE1 PE=1 SV=3 - [HUWE1_HUMAN]	4.62	1	9	9	9		0			20.8403	4.62	9	9	4374	481.589	5.22412
O15397	Importin-8 OS=Homo sapiens GN=IPO8 PE=1 SV=2 - [IPO8_HUMAN]	10.22	1	6	6	7		0			20.8038	10.22	6	7	1037	119.861	5.16064
P10809	60 kDa heat shock protein, mitochondrial OS=Homo sapiens GN=HSPD1 PE=1 SV=2 - [CH60_HUMAN]	18.15	1	5	5	8		0			20.6476	18.15	5	8	573	61.0164	5.87158
P13639	Elongation factor 2 OS=Homo sapiens GN=EEF2 PE=1 SV=4 - [EF2_HUMAN]	29.14	1	15	15	19					20.3957	29.14	15	19	858	95.277	6.82959
P04264	Keratin, type II cytoskeletal 1 OS=Homo sapiens GN=KRT1 PE=1 SV=6 - [K2C1_HUMAN]	32.14	1	13	15	35	42.5222	24.69	9	16	19.9658	22.98	12	19	644	65.999	8.11865
P05141	ADP/ATP translocase 2 OS=Homo sapiens GN=SLC25A5 PE=1 SV=7 - [ADT2_HUMAN]	26.17	2	2	9	14					19.6578	26.17	9	14	298	32.8312	9.68604
P23458	Tyrosine-protein kinase JAK1 OS=Homo sapiens GN=JAK1 PE=1 SV=2 - [JAK1_HUMAN]	12.48	1	8	8	12	2.07371	1.91	1	1	19.169	12.48	8	11	1154	133.191	7.54736
Q6R327	Rapamycin-insensitive companion of mTOR OS=Homo sapiens GN=RICTOR PE=1 SV=1 - [RICTR_HUMAN]	6.26	1	7	7	8		0			19.1035	6.26	7	8	1708	192.097	7.47412
Q99832	Myocyte-Specific Enhancer Factor 2C OS=Homo sapiens GN=MEF2C PE=1 SV=2 - [MEF2C_HUMAN]	18.78	1	6	6	7		0			18.7041	18.78	6	7	543	59.3289	7.6499
A6NHL2	T-complex protein 1 subunit eta OS=Homo sapiens GN=CCT7 PE=1 SV=2 - [TCPH_HUMAN]	7.85	1	1	3	9		0			18.1611	7.85	3	9	446	49.8767	6.04932
Q07021	Complement component 1 Q subcomponent-binding protein, mitochondrial OS=Homo sapiens GN=C1QBP PE=1 SV=1 - [C1QBP_HUMAN]	50.35	1	7	7	9					17.9985	50.35	7	9	282	31.3426	4.84326
Q9BXW9	Fanconi anemia group D2 protein OS=Homo sapiens GN=FANCD2 PE=1 SV=2 - [FACD2_HUMAN]	10.41	1	9	9	10		0			17.848	10.41	9	10	1451	164.025	5.88428
Q9ULX6	A-kinase anchor protein 8-like OS=Homo sapiens GN=AKAP8L PE=1 SV=3 - [AKP8L_HUMAN]	20.59	1	10	10	14		0			16.4832	20.59	10	14	646	71.6037	5.07178
P08238	Heat shock protein HSP 90-beta OS=Homo sapiens GN=HSP90AB1 PE=1 SV=4 - [HS90B_HUMAN]	18.23	3	8	8	17					16.3606	18.23	8	17	724	83.2121	5.03369
Q9NTJ3	Structural maintenance of chromosomes protein 4 OS=Homo sapiens GN=SMC4 PE=1 SV=2 - [SMC4_HUMAN]	4.81	1	4	4	5		0			16.0757	4.81	4	5	1288	147.091	6.78564
P62714	Serine/threonine-protein phosphatase 2A catalytic subunit beta isoform OS=Homo sapiens GN=PPP2CB PE=1 SV=1 - [PP2AB_HUMAN]	44.34	2	7	7	8					16.0563	44.34	7	8	309	35.5523	5.42725
P25789	Proteasome subunit alpha type-4 OS=Homo sapiens GN=PSMA4 PE=1 SV=1 - [PSA4_HUMAN]	42.15	1	6	6	9		0			15.9918	42.15	6	9	261	29.4652	7.72314
P18124	60S ribosomal protein L7 OS=Homo sapiens GN=RPL7 PE=1 SV=1 - [RL7_HUMAN]	14.52	1	3	3	5		0			15.7761	14.52	3	5	248	29.2072	10.6528
P40227	T-complex protein 1 subunit zeta OS=Homo sapiens GN=CCT6A PE=1 SV=3 - [TCPZ_HUMAN]	15.07	1	4	4	8		0			15.4154	15.07	4	8	531	57.9876	6.68311
Q9Y265	RuvB-like 1 OS=Homo sapiens GN=RUVBL1 PE=1 SV=1 - [RUVB1_HUMAN]	26.32	1	8	8	12		0			15.2656	26.32	8	12	456	50.1963	6.41748
P61978	Heterogeneous nuclear ribonucleoprotein K OS=Homo sapiens GN=HNRNPK PE=1 SV=1 - [HNRPK_HUMAN]	35.42	1	12	12	19		0			15.2594	35.42	12	19	463	50.9444	5.5415
Q8WUM0	Nuclear pore complex protein Nup133 OS=Homo sapiens GN=NUP133 PE=1 SV=2 - [NU133_HUMAN]	12.28	1	7	7	8		0			15.1227	12.28	7	8	1156	128.898	5.09717
P15880	40S ribosomal protein S2 OS=Homo sapiens GN=RPS2 PE=1 SV=2 - [RS2_HUMAN]	30.03	1	7	7	14		0			15.0492	30.03	7	14	293	31.3046	10.2427
Q6P1J9	Parafibromin OS=Homo sapiens GN=CDC73 PE=1 SV=1 - [CDC73_HUMAN]	13.37	1	4	4	6					14.9517	13.37	4	6	531	60.5391	9.61279
P62263	40S ribosomal protein S14 OS=Homo sapiens GN=RPS14 PE=1 SV=3 - [RS14_HUMAN]	63.58	1	5	5	5					14.872	63.58	5	5	151	16.2625	10.0522
P33993	DNA replication licensing factor MCM7 OS=Homo sapiens GN=MCM7 PE=1 SV=4 - [MCM7_HUMAN]	14.88	1	6	6	7		0			14.7308	14.88	6	7	719	81.2566	6.45557
Q07864	DNA polymerase epsilon catalytic subunit A OS=Homo sapiens GN=POLE PE=1 SV=5 - [DPOE1_HUMAN]	5.69	1	8	8	10		0			14.3018	5.69	8	10	2286	261.351	6.39209
O75643	U5 small nuclear ribonucleoprotein 200 kDa helicase OS=Homo sapiens GN=SNRNP200 PE=1 SV=2 - [U520_HUMAN]	9.13	1	13	13	15		0			14.2116	9.13	13	15	2136	244.353	6.06201
Q9Y6D5	Brefeldin A-inhibited guanine nucleotide-exchange protein 2 OS=Homo sapiens GN=ARFGEF2 PE=1 SV=3 - [BIG2_HUMAN]	9.3	1	6	11	11		0			14.0867	9.3	11	11	1785	201.909	6.32861
Q9Y4R8	Telomere length regulation protein TEL2 homolog OS=Homo sapiens GN=TELO2 PE=1 SV=2 - [TELO2_HUMAN]	15.65	1	9	9	13		0			13.7216	15.65	9	13	837	91.6892	5.75732
P48643	T-complex protein 1 subunit epsilon OS=Homo sapiens GN=CCT5 PE=1 SV=1 - [TCPE_HUMAN]	10.72	1	3	3	5		0			13.3512	10.72	3	5	541	59.6328	5.65576
Q96H55	Unconventional myosin-XIX OS=Homo sapiens GN=MYO19 PE=1 SV=2 - [MYO19_HUMAN]	5.15	1	3	3	4		0			13.3118	5.15	3	4	970	109.066	7.7085
Q96EY1	DnaJ homolog subfamily A member 3, mitochondrial OS=Homo sapiens GN=DNAJA3 PE=1 SV=2 - [DNJA3_HUMAN]	13.13	1	4	4	6					13.2608	13.13	4	6	480	52.4555	9.26123
Q86XI2	Condensin-2 complex subunit G2 OS=Homo sapiens GN=NCAPG2 PE=1 SV=1 - [CNDG2_HUMAN]	11.64	1	8	8	10		0			13.1376	11.64	8	10	1143	130.876	6.87354
P43243	Matrin-3 OS=Homo sapiens GN=MATR3 PE=1 SV=2 - [MATR3_HUMAN]	16.06	1	9	9	12		0			12.8846	16.06	9	12	847	94.5648	6.25244
P27348	14-3-3 protein theta OS=Homo sapiens GN=YWHAQ PE=1 SV=1 - [1433T_HUMAN]	25.71	3	3	5	7		0			12.827	25.71	5	7	245	27.7468	4.77979
P62701	40S ribosomal protein S4, X isoform OS=Homo sapiens GN=RPS4X PE=1 SV=2 - [RS4X_HUMAN]	37.64	1	10	10	15					12.6494	37.64	10	15	263	29.5791	10.1548
P12236	ADP/ATP translocase 3 OS=Homo sapiens GN=SLC25A6 PE=1 SV=4 - [ADT3_HUMAN]	29.87	2	1	9	13					12.3982	29.87	9	13	298	32.8452	9.74463
P46776	60S ribosomal protein L27a OS=Homo sapiens GN=RPL27A PE=1 SV=2 - [RL27A_HUMAN]	27.7	1	5	5	7					12.3351	27.7	5	7	148	16.551	11.0044
Q13148	TAR DNA-binding protein 43 OS=Homo sapiens GN=TARDBP PE=1 SV=1 - [TADBP_HUMAN]	8.7	1	2	2	4					12.285	8.7	2	4	414	44.7113	6.18896
O75925	E3 SUMO-protein ligase PIAS1 OS=Homo sapiens GN=PIAS1 PE=1 SV=2 - [PIAS1_HUMAN]	11.37	1	4	4	7		0			12.2244	11.37	4	7	651	71.7903	7.29834
Q8N1F7	Nuclear pore complex protein Nup93 OS=Homo sapiens GN=NUP93 PE=1 SV=2 - [NUP93_HUMAN]	7.45	1	4	4	5		0			12.1807	7.45	4	5	819	93.4296	5.71924
O95831	Apoptosis-inducing factor 1, mitochondrial OS=Homo sapiens GN=AIFM1 PE=1 SV=1 - [AIFM1_HUMAN]	23	1	9	9	10		0			11.7183	23	9	10	613	66.8589	8.95361
P49327	Fatty acid synthase OS=Homo sapiens GN=FASN PE=1 SV=3 - [FAS_HUMAN]	8.92	1	12	12	12		0			11.7021	8.92	12	12	2511	273.254	6.44287
P62266	40S ribosomal protein S23 OS=Homo sapiens GN=RPS23 PE=1 SV=3 - [RS23_HUMAN]	34.27	1	3	3	5					11.6374	34.27	3	5	143	15.7977	10.4917
Q6S8J3	POTE ankyrin domain family member E OS=Homo sapiens GN=POTEE PE=2 SV=3 - [POTEE_HUMAN]	8.93	3	1	5	7	3.15721	2.14	1	1	11.5974	8.93	5	6	1075	121.286	6.20166
Q92621	Nuclear pore complex protein Nup205 OS=Homo sapiens GN=NUP205 PE=1 SV=3 - [NU205_HUMAN]	4.82	1	6	6	8		0			11.5836	4.82	6	8	2012	227.776	6.18896
P55265	Double-stranded RNA-specific adenosine deaminase OS=Homo sapiens GN=ADAR PE=1 SV=4 - [DSRAD_HUMAN]	2.94	1	2	2	4		0			11.4742	2.94	2	4	1226	135.981	8.646
Q14203	Dynactin subunit 1 OS=Homo sapiens GN=DCTN1 PE=1 SV=3 - [DCTN1_HUMAN]	5.48	1	4	5	6		0			11.4195	5.48	5	6	1278	141.607	5.80811
P60228	Eukaryotic translation initiation factor 3 subunit E OS=Homo sapiens GN=EIF3E PE=1 SV=1 - [EIF3E_HUMAN]	14.83	1	5	5	6					11.4089	14.83	5	6	445	52.1874	6.03662
Q6DN90	IQ motif and SEC7 domain-containing protein 1 OS=Homo sapiens GN=IQSEC1 PE=1 SV=1 - [IQEC1_HUMAN]	11.11	1	8	8	9					11.3403	11.11	8	9	963	108.247	6.93213
Q9H583	HEAT repeat-containing protein 1 OS=Homo sapiens GN=HEATR1 PE=1 SV=3 - [HEAT1_HUMAN]	7.32	1	9	9	11		0			11.2338	7.32	9	11	2144	242.215	6.53662
P30153	Serine/threonine-protein phosphatase 2A 65 kDa regulatory subunit A alpha isoform OS=Homo sapiens GN=PPP2R1A PE=1 SV=4 - [2AAA_HUMAN]	14.6	1	3	6	8					11.1038	14.6	6	8	589	65.2669	5.10986
P42695	Condensin-2 complex subunit D3 OS=Homo sapiens GN=NCAPD3 PE=1 SV=2 - [CNDD3_HUMAN]	4.27	1	5	5	7		0			10.9593	4.27	5	7	1498	168.783	7.50342
P62258	14-3-3 protein epsilon OS=Homo sapiens GN=YWHAE PE=1 SV=1 - [1433E_HUMAN]	19.22	3	2	4	5		0			10.87	19.22	4	5	255	29.1554	4.7417
P51571	Translocon-associated protein subunit delta OS=Homo sapiens GN=SSR4 PE=1 SV=1 - [SSRD_HUMAN]	34.1	1	3	3	4					10.8474	34.1	3	4	173	18.9866	6.15088
P61619	Protein transport protein Sec61 subunit alpha isoform 1 OS=Homo sapiens GN=SEC61A1 PE=1 SV=2 - [S61A1_HUMAN]	8.61	1	2	2	3					10.8001	8.61	2	3	476	52.2305	8.06006
Q5H9R7	Serine/threonine-protein phosphatase 6 regulatory subunit 3 OS=Homo sapiens GN=PPP6R3 PE=1 SV=2 - [PP6R3_HUMAN]	8.36	2	4	4	6		0			10.7278	8.36	4	6	873	97.6076	4.60205
P63104	14-3-3 protein zeta/delta OS=Homo sapiens GN=YWHAZ PE=1 SV=1 - [1433Z_HUMAN]	15.1	3	1	3	5					10.6862	15.1	3	5	245	27.7277	4.79248
O15027	Protein transport protein Sec16A OS=Homo sapiens GN=SEC16A PE=1 SV=3 - [SC16A_HUMAN]	11.61	1	15	15	20		0			10.498	11.61	15	20	2179	233.373	5.63037
Q9BQG0	Myb-binding protein 1A OS=Homo sapiens GN=MYBBP1A PE=1 SV=2 - [MBB1A_HUMAN]	7.98	1	6	6	6		0			10.4643	7.98	6	6	1328	148.762	9.27588
O00410	Importin-5 OS=Homo sapiens GN=IPO5 PE=1 SV=4 - [IPO5_HUMAN]	9.48	1	6	6	7		0			10.3437	9.48	6	7	1097	123.55	4.94482
Q9Y2H1	Serine/threonine-protein kinase 38-like OS=Homo sapiens GN=STK38L PE=1 SV=3 - [ST38L_HUMAN]	19.83	1	4	6	13	17.223	14.66	4	5	10.1663	13.36	5	8	464	53.9684	6.81494
Q12947	Forkhead box protein F2 OS=Homo sapiens GN=FOXF2 PE=1 SV=2 - [FOXF2_HUMAN]	7.43	1	1	2	4					10.0108	7.43	2	4	444	45.964	8.99756
Q9Y230	RuvB-like 2 OS=Homo sapiens GN=RUVBL2 PE=1 SV=3 - [RUVB2_HUMAN]	22.68	1	7	7	8					10.0102	22.68	7	8	463	51.1246	5.64307
P42285	Superkiller viralicidic activity 2-like 2 OS=Homo sapiens GN=SKIV2L2 PE=1 SV=3 - [SK2L2_HUMAN]	3.93	1	2	2	3					9.92039	3.93	2	3	1042	117.729	6.52197
Q01804	OTU domain-containing protein 4 OS=Homo sapiens GN=OTUD4 PE=1 SV=4 - [OTUD4_HUMAN]	13.38	1	9	9	11		0			9.84782	13.38	9	11	1114	123.968	6.7124
P26599	Polypyrimidine tract-binding protein 1 OS=Homo sapiens GN=PTBP1 PE=1 SV=1 - [PTBP1_HUMAN]	3.95	1	1	1	2		0			9.6914	3.95	1	2	531	57.1856	9.17334
Q9UHI6	Probable ATP-dependent RNA helicase DDX20 OS=Homo sapiens GN=DDX20 PE=1 SV=2 - [DDX20_HUMAN]	6.43	1	3	3	6		0			9.65599	6.43	3	6	824	92.1825	6.94678
Q15392	Delta(24)-sterol reductase OS=Homo sapiens GN=DHCR24 PE=1 SV=2 - [DHC24_HUMAN]	11.63	1	4	4	7		0			9.56974	11.63	4	7	516	60.062	8.1626
P49411	Elongation factor Tu, mitochondrial OS=Homo sapiens GN=TUFM PE=1 SV=2 - [EFTU_HUMAN]	21.24	1	5	5	9		0			9.53631	21.24	5	9	452	49.5102	7.60596
P61981	14-3-3 protein gamma OS=Homo sapiens GN=YWHAG PE=1 SV=2 - [1433G_HUMAN]	14.98	3	1	3	4					9.43552	14.98	3	4	247	28.2849	4.89404
P18583	Protein SON OS=Homo sapiens GN=SON PE=1 SV=4 - [SON_HUMAN]	10.51	1	14	14	17		0			9.40144	10.51	14	17	2426	263.664	5.64307
O43823	A-kinase anchor protein 8 OS=Homo sapiens GN=AKAP8 PE=1 SV=1 - [AKAP8_HUMAN]	11.13	1	4	4	5					9.40046	11.13	4	5	692	76.0611	5.14795
Q7Z4H7	HAUS augmin-like complex subunit 6 OS=Homo sapiens GN=HAUS6 PE=1 SV=2 - [HAUS6_HUMAN]	9.32	1	4	4	4					9.38364	9.32	4	4	955	108.553	6.46826
P35908	Keratin, type II cytoskeletal 2 epidermal OS=Homo sapiens GN=KRT2 PE=1 SV=2 - [K22E_HUMAN]	13.3	6	4	6	14	7.69277	12.05	5	6	9.37629	6.89	4	8	639	65.3932	8.00146
Q3KQU3	MAP7 domain-containing protein 1 OS=Homo sapiens GN=MAP7D1 PE=1 SV=1 - [MA7D1_HUMAN]	7.37	1	4	4	5					9.30578	7.37	4	5	841	92.7641	10.1108
P30837	Aldehyde dehydrogenase X, mitochondrial OS=Homo sapiens GN=ALDH1B1 PE=1 SV=3 - [AL1B1_HUMAN]	9.28	1	3	3	4					9.22579	9.28	3	4	517	57.1702	6.80029
P42356	Phosphatidylinositol 4-kinase alpha OS=Homo sapiens GN=PI4KA PE=1 SV=4 - [PI4KA_HUMAN]	3.47	1	4	4	4		0			9.12813	3.47	4	4	2102	236.678	7.06396
P63208	S-phase kinase-associated protein 1 OS=Homo sapiens GN=SKP1 PE=1 SV=2 - [SKP1_HUMAN]	11.66	1	1	1	3		0			9.09842	11.66	1	3	163	18.6462	4.53857
Q9HAV4	Exportin-5 OS=Homo sapiens GN=XPO5 PE=1 SV=1 - [XPO5_HUMAN]	8.14	1	5	5	5		0			9.06387	8.14	5	5	1204	136.222	5.79541
P51114	Fragile X mental retardation syndrome-related protein 1 OS=Homo sapiens GN=FXR1 PE=1 SV=3 - [FXR1_HUMAN]	11.76	1	4	4	7	3.20362	2.25	1	1	9.0238	11.76	4	6	621	69.6779	6.15088
O43143	Pre-mRNA-splicing factor ATP-dependent RNA helicase DHX15 OS=Homo sapiens GN=DHX15 PE=1 SV=2 - [DHX15_HUMAN]	14.59	1	9	9	10		0			8.98223	14.59	9	10	795	90.8752	7.45947
P57740	Nuclear pore complex protein Nup107 OS=Homo sapiens GN=NUP107 PE=1 SV=1 - [NU107_HUMAN]	8.54	1	6	6	7					8.95387	8.54	6	7	925	106.307	5.42725
P24666	Low molecular weight phosphotyrosine protein phosphatase OS=Homo sapiens GN=ACP1 PE=1 SV=3 - [PPAC_HUMAN]	24.68	1	3	3	7					8.79031	24.68	3	7	158	18.0308	6.7417
P38646	Stress-70 protein, mitochondrial OS=Homo sapiens GN=HSPA9 PE=1 SV=2 - [GRP75_HUMAN]	15.32	1	8	8	11					8.6714	15.32	8	11	679	73.6348	6.16357
Q9UNF1	Melanoma-associated antigen D2 OS=Homo sapiens GN=MAGED2 PE=1 SV=2 - [MAGD2_HUMAN]	6.44	1	2	3	6		0			8.65216	6.44	3	6	606	64.9144	9.31982
P68032	Actin, alpha cardiac muscle 1 OS=Homo sapiens GN=ACTC1 PE=1 SV=1 - [ACTC_HUMAN]	40.85	4	3	10	12	9.06674	13.79	2	3	8.63654	27.06	8	9	377	41.9919	5.38916
Q6ZRV2	Protein FAM83H OS=Homo sapiens GN=FAM83H PE=1 SV=3 - [FA83H_HUMAN]	7.38	1	6	6	8		0			8.63125	7.38	6	8	1179	127.044	6.97607
P17987	T-complex protein 1 subunit alpha OS=Homo sapiens GN=TCP1 PE=1 SV=1 - [TCPA_HUMAN]	8.09	1	2	2	3		0			8.57702	8.09	2	3	556	60.3056	6.11279
P11177	Pyruvate dehydrogenase E1 component subunit beta, mitochondrial OS=Homo sapiens GN=PDHB PE=1 SV=3 - [ODPB_HUMAN]	13.93	1	4	4	5					8.53791	13.93	4	5	359	39.208	6.65381
Q9BUA3	Uncharacterized protein C11orf84 OS=Homo sapiens GN=C11orf84 PE=1 SV=3 - [CK084_HUMAN]	4.72	1	1	1	2		0			8.42721	4.72	1	2	381	41.0114	5.0083
P12235	ADP/ATP translocase 1 OS=Homo sapiens GN=SLC25A4 PE=1 SV=4 - [ADT1_HUMAN]	25.5	2	1	8	11					8.38242	25.5	8	11	298	33.0432	9.75928
P51587	Breast cancer type 2 susceptibility protein OS=Homo sapiens GN=BRCA2 PE=1 SV=3 - [BRCA2_HUMAN]	1.67	1	4	4	5		0			8.36174	1.67	4	5	3418	383.963	6.7124
O75190	DnaJ homolog subfamily B member 6 OS=Homo sapiens GN=DNAJB6 PE=1 SV=2 - [DNJB6_HUMAN]	15.03	1	3	3	4					8.32633	15.03	3	4	326	36.0649	9.15869
P49368	T-complex protein 1 subunit gamma OS=Homo sapiens GN=CCT3 PE=1 SV=4 - [TCPG_HUMAN]	11.19	1	4	4	5					8.26294	11.19	4	5	545	60.4953	6.49365
O00165	HCLS1-associated protein X-1 OS=Homo sapiens GN=HAX1 PE=1 SV=2 - [HAX1_HUMAN]	28.32	1	4	4	5		0			8.18806	28.32	4	5	279	31.6011	4.91943
P62906	60S ribosomal protein L10a OS=Homo sapiens GN=RPL10A PE=1 SV=2 - [RL10A_HUMAN]	16.13	1	2	2	2					8.17989	16.13	2	2	217	24.8155	9.93506
P35527	Keratin, type I cytoskeletal 9 OS=Homo sapiens GN=KRT9 PE=1 SV=3 - [K1C9_HUMAN]	29.37	1	8	9	11	7.88587	19.1	4	4	8.15414	16.85	6	7	623	62.0268	5.23682
Q96T76	MMS19 nucleotide excision repair protein homolog OS=Homo sapiens GN=MMS19 PE=1 SV=2 - [MMS19_HUMAN]	4.85	1	3	3	3					8.12213	4.85	3	3	1030	113.217	6.354
Q02878	60S ribosomal protein L6 OS=Homo sapiens GN=RPL6 PE=1 SV=3 - [RL6_HUMAN]	22.57	1	5	5	7	3.1516	5.21	1	1	8.07765	22.57	5	6	288	32.7076	10.5796
Q15003	Condensin complex subunit 2 OS=Homo sapiens GN=NCAPH PE=1 SV=3 - [CND2_HUMAN]	2.16	1	1	1	2		0			8.06917	2.16	1	2	741	82.5113	5.05908
P05387	60S acidic ribosomal protein P2 OS=Homo sapiens GN=RPLP2 PE=1 SV=1 - [RLA2_HUMAN]	45.22	1	2	2	4		0			8.06417	45.22	2	4	115	11.6578	4.53857
Q8NDZ2	SUMO-interacting motif-containing protein 1 OS=Homo sapiens GN=SIMC1 PE=1 SV=3 - [SIMC1_HUMAN]	2.87	1	1	1	2					8.02391	2.87	1	2	872	96.777	6.56592
P83731	60S ribosomal protein L24 OS=Homo sapiens GN=RPL24 PE=1 SV=1 - [RL24_HUMAN]	25.48	1	4	4	6					8.00664	25.48	4	6	157	17.7679	11.2534
P40616	ADP-ribosylation factor-like protein 1 OS=Homo sapiens GN=ARL1 PE=1 SV=1 - [ARL1_HUMAN]	21.55	1	4	4	4		0			7.94616	21.55	4	4	181	20.4044	5.71924
P62314	Small nuclear ribonucleoprotein Sm D1 OS=Homo sapiens GN=SNRPD1 PE=1 SV=1 - [SMD1_HUMAN]	16.81	1	1	1	3		0			7.93971	16.81	1	3	119	13.2734	11.561
Q92841	Probable ATP-dependent RNA helicase DDX17 OS=Homo sapiens GN=DDX17 PE=1 SV=2 - [DDX17_HUMAN]	4.25	1	2	3	6		0			7.90552	4.25	3	6	729	80.222	8.26514
P17844	Probable ATP-dependent RNA helicase DDX5 OS=Homo sapiens GN=DDX5 PE=1 SV=1 - [DDX5_HUMAN]	11.56	1	6	7	8		0			7.88273	11.56	7	8	614	69.1047	8.92432
P43686	26S protease regulatory subunit 6B OS=Homo sapiens GN=PSMC4 PE=1 SV=2 - [PRS6B_HUMAN]	6.7	1	2	2	4		0			7.8452	6.7	2	4	418	47.3365	5.21143
Q63HN8	E3 ubiquitin-protein ligase RNF213 OS=Homo sapiens GN=RNF213 PE=1 SV=3 - [RN213_HUMAN]	1.04	1	4	4	4		0			7.81531	1.04	4	4	5207	591.03	6.48096
P62847	40S ribosomal protein S24 OS=Homo sapiens GN=RPS24 PE=1 SV=1 - [RS24_HUMAN]	26.32	1	3	3	4					7.80464	26.32	3	4	133	15.4134	10.7847
O95163	Elongator complex protein 1 OS=Homo sapiens GN=IKBKAP PE=1 SV=3 - [ELP1_HUMAN]	5.86	1	5	5	6		0			7.7114	5.86	5	6	1332	150.159	5.93506
O43347	RNA-binding protein Musashi homolog 1 OS=Homo sapiens GN=MSI1 PE=1 SV=1 - [MSI1H_HUMAN]	13.26	1	3	3	3		0			7.71039	13.26	3	3	362	39.0993	7.85498
P52789	Hexokinase-2 OS=Homo sapiens GN=HK2 PE=1 SV=2 - [HXK2_HUMAN]	5.78	1	3	3	3		0			7.68792	5.78	3	3	917	102.313	6.04932
P62244	40S ribosomal protein S15a OS=Homo sapiens GN=RPS15A PE=1 SV=2 - [RS15A_HUMAN]	23.08	1	3	3	6					7.63941	23.08	3	6	130	14.83	10.1255
O00483	Cytochrome c oxidase subunit NDUFA4 OS=Homo sapiens GN=NDUFA4 PE=1 SV=1 - [NDUA4_HUMAN]	45.68	1	2	2	3					7.62711	45.68	2	3	81	9.36391	9.37842
O00422	Histone deacetylase complex subunit SAP18 OS=Homo sapiens GN=SAP18 PE=1 SV=1 - [SAP18_HUMAN]	22.88	1	2	2	3					7.54823	22.88	2	3	153	17.55	9.34912
P46821	Microtubule-associated protein 1B OS=Homo sapiens GN=MAP1B PE=1 SV=2 - [MAP1B_HUMAN]	4.09	1	6	6	6		0			7.45208	4.09	6	6	2468	270.468	4.80518
Q9BT25	HAUS augmin-like complex subunit 8 OS=Homo sapiens GN=HAUS8 PE=1 SV=3 - [HAUS8_HUMAN]	11.22	1	2	2	2					7.4101	11.22	2	2	410	44.83	7.06396
P30154	Serine/threonine-protein phosphatase 2A 65 kDa regulatory subunit A beta isoform OS=Homo sapiens GN=PPP2R1B PE=1 SV=3 - [2AAB_HUMAN]	10.48	1	1	4	5					7.34786	10.48	4	5	601	66.1715	4.94482
Q86VI3	Ras GTPase-activating-like protein IQGAP3 OS=Homo sapiens GN=IQGAP3 PE=1 SV=2 - [IQGA3_HUMAN]	4.23	1	4	4	4		0			7.28681	4.23	4	4	1631	184.584	7.6499
O94972	E3 ubiquitin-protein ligase TRIM37 OS=Homo sapiens GN=TRIM37 PE=1 SV=2 - [TRI37_HUMAN]	3.63	1	2	2	2		0			7.28493	3.63	2	2	964	107.837	5.14795
P05388	60S acidic ribosomal protein P0 OS=Homo sapiens GN=RPLP0 PE=1 SV=1 - [RLA0_HUMAN]	19.87	2	4	4	5					7.27796	19.87	4	5	317	34.2518	5.97314
P62280	40S ribosomal protein S11 OS=Homo sapiens GN=RPS11 PE=1 SV=3 - [RS11_HUMAN]	39.24	1	6	6	10		0			7.25617	39.24	6	10	158	18.419	10.3013
Q9Y2X9	Zinc finger protein 281 OS=Homo sapiens GN=ZNF281 PE=1 SV=1 - [ZN281_HUMAN]	3.24	1	2	2	4		0			7.25398	3.24	2	4	895	96.8547	8.48486
P17980	26S protease regulatory subunit 6A OS=Homo sapiens GN=PSMC3 PE=1 SV=3 - [PRS6A_HUMAN]	7.97	1	2	2	3		0			7.25337	7.97	2	3	439	49.1725	5.23682
P04406	Glyceraldehyde-3-phosphate dehydrogenase OS=Homo sapiens GN=GAPDH PE=1 SV=3 - [G3P_HUMAN]	23.28	1	5	5	7		0			7.25167	23.28	5	7	335	36.0304	8.45557
P50914	60S ribosomal protein L14 OS=Homo sapiens GN=RPL14 PE=1 SV=4 - [RL14_HUMAN]	5.58	1	1	1	3		0			7.19951	5.58	1	3	215	23.417	10.9312
P40937	Replication factor C subunit 5 OS=Homo sapiens GN=RFC5 PE=1 SV=1 - [RFC5_HUMAN]	5.88	1	1	1	2		0			7.19579	5.88	1	2	340	38.4722	7.1958
P55060	Exportin-2 OS=Homo sapiens GN=CSE1L PE=1 SV=3 - [XPO2_HUMAN]	8.14	1	4	4	5		0			7.15347	8.14	4	5	971	110.346	5.77002
Q562R1	Beta-actin-like protein 2 OS=Homo sapiens GN=ACTBL2 PE=1 SV=2 - [ACTBL_HUMAN]	22.07	1	1	5	8	13.5182	13.83	2	3	7.06805	15.96	4	5	376	41.976	5.59229
Q07020	60S ribosomal protein L18 OS=Homo sapiens GN=RPL18 PE=1 SV=2 - [RL18_HUMAN]	13.83	1	2	2	4					7.03247	13.83	2	4	188	21.6211	11.7222
P07814	Bifunctional glutamate/proline--tRNA ligase OS=Homo sapiens GN=EPRS PE=1 SV=5 - [SYEP_HUMAN]	5.89	1	5	5	5		0			7.00645	5.89	5	5	1512	170.483	7.32764
Q06787	Synaptic functional regulator FMR1 OS=Homo sapiens GN=FMR1 PE=1 SV=1 - [FMR1_HUMAN]	5.22	1	2	2	3					7.00515	5.22	2	3	632	71.1309	7.41553
P08559	Pyruvate dehydrogenase E1 component subunit alpha, somatic form, mitochondrial OS=Homo sapiens GN=PDHA1 PE=1 SV=3 - [ODPA_HUMAN]	17.95	2	5	5	6					7.00446	17.95	5	6	390	43.2676	8.06006
Q96D09	G-protein coupled receptor-associated sorting protein 2 OS=Homo sapiens GN=GPRASP2 PE=1 SV=1 - [GASP2_HUMAN]	3.94	1	2	2	3		0			6.95423	3.94	2	3	838	93.715	5.0083
P62333	26S protease regulatory subunit 10B OS=Homo sapiens GN=PSMC6 PE=1 SV=1 - [PRS10_HUMAN]	9	1	2	2	3					6.94124	9	2	3	389	44.1451	7.48877
P18621	60S ribosomal protein L17 OS=Homo sapiens GN=RPL17 PE=1 SV=3 - [RL17_HUMAN]	31.52	1	4	4	5		0			6.91876	31.52	4	5	184	21.3833	10.1694
Q13459	Unconventional myosin-IXb OS=Homo sapiens GN=MYO9B PE=1 SV=3 - [MYO9B_HUMAN]	4.87	1	7	7	7		0			6.9009	4.87	7	7	2157	243.249	8.74854
Q9NVI7	ATPase family AAA domain-containing protein 3A OS=Homo sapiens GN=ATAD3A PE=1 SV=2 - [ATD3A_HUMAN]	11.51	2	5	5	6		0			6.85013	11.51	5	6	634	71.3247	8.98291
Q00005	Serine/threonine-protein phosphatase 2A 55 kDa regulatory subunit B beta isoform OS=Homo sapiens GN=PPP2R2B PE=1 SV=1 - [2ABB_HUMAN]	3.16	3	1	1	2		0			6.77116	3.16	1	2	443	51.6776	6.44287
P10644	cAMP-dependent protein kinase type I-alpha regulatory subunit OS=Homo sapiens GN=PRKAR1A PE=1 SV=1 - [KAP0_HUMAN]	11.02	1	2	2	3		0			6.76928	11.02	2	3	381	42.955	5.35107
P78346	Ribonuclease P protein subunit p30 OS=Homo sapiens GN=RPP30 PE=1 SV=1 - [RPP30_HUMAN]	20.9	1	3	3	3					6.76767	20.9	3	3	268	29.3027	8.90967
Q92499	ATP-dependent RNA helicase DDX1 OS=Homo sapiens GN=DDX1 PE=1 SV=2 - [DDX1_HUMAN]	6.62	1	3	3	3		0			6.7607	6.62	3	3	740	82.3798	7.2251
Q9Y3Z3	Deoxynucleoside triphosphate triphosphohydrolase SAMHD1 OS=Homo sapiens GN=SAMHD1 PE=1 SV=2 - [SAMH1_HUMAN]	5.27	1	2	2	3		0			6.7046	5.27	2	3	626	72.1548	7.13721
P55735	Protein SEC13 homolog OS=Homo sapiens GN=SEC13 PE=1 SV=3 - [SEC13_HUMAN]	24.22	1	4	4	7					6.70271	24.22	4	7	322	35.5181	5.47803
P62995	Transformer-2 protein homolog beta OS=Homo sapiens GN=TRA2B PE=1 SV=1 - [TRA2B_HUMAN]	20.83	1	4	4	7	4.33313	10.42	2	2	6.69569	20.83	4	5	288	33.6456	11.2534
O60814	Histone H2B type 1-K OS=Homo sapiens GN=HIST1H2BK PE=1 SV=3 - [H2B1K_HUMAN]	11.9	14	1	1	5	2.52249	11.9	1	2	6.60282	11.9	1	3	126	13.8816	10.3159
O94822	E3 ubiquitin-protein ligase listerin OS=Homo sapiens GN=LTN1 PE=1 SV=6 - [LTN1_HUMAN]	5.1	1	5	5	5		0			6.59417	5.1	5	5	1766	200.423	6.25244
Q15366	Poly(rC)-binding protein 2 OS=Homo sapiens GN=PCBP2 PE=1 SV=1 - [PCBP2_HUMAN]	14.79	1	3	4	6					6.56302	14.79	4	6	365	38.5556	6.78564
Q12946	Forkhead box protein F1 OS=Homo sapiens GN=FOXF1 PE=1 SV=2 - [FOXF1_HUMAN]	8.71	1	1	2	3					6.44034	8.71	2	3	379	40.0963	9.1001
O00411	DNA-directed RNA polymerase, mitochondrial OS=Homo sapiens GN=POLRMT PE=1 SV=2 - [RPOM_HUMAN]	4.47	1	3	3	3		0			6.42784	4.47	3	3	1230	138.532	8.98291
Q16531	DNA damage-binding protein 1 OS=Homo sapiens GN=DDB1 PE=1 SV=1 - [DDB1_HUMAN]	3.86	1	4	4	6					6.39994	3.86	4	6	1140	126.887	5.26221
P28288	ATP-binding cassette sub-family D member 3 OS=Homo sapiens GN=ABCD3 PE=1 SV=1 - [ABCD3_HUMAN]	6.83	1	3	3	3					6.39119	6.83	3	3	659	75.4276	9.36377
P39023	60S ribosomal protein L3 OS=Homo sapiens GN=RPL3 PE=1 SV=2 - [RL3_HUMAN]	11.41	1	2	2	5	2.16336	11.41	2	2	6.36626	11.41	2	3	403	46.0798	10.1841
P52948	Nuclear pore complex protein Nup98-Nup96 OS=Homo sapiens GN=NUP98 PE=1 SV=4 - [NUP98_HUMAN]	2.64	1	3	3	3		0			6.36296	2.64	3	3	1817	197.457	6.40479
Q9H857	5'-nucleotidase domain-containing protein 2 OS=Homo sapiens GN=NT5DC2 PE=1 SV=1 - [NT5D2_HUMAN]	3.46	1	1	1	2		0			6.33039	3.46	1	2	520	60.6797	6.771
P09543	2',3'-cyclic-nucleotide 3'-phosphodiesterase OS=Homo sapiens GN=CNP PE=1 SV=2 - [CN37_HUMAN]	16.39	1	3	3	3					6.32294	16.39	3	3	421	47.5487	9.0708
O94906	Pre-mRNA-processing factor 6 OS=Homo sapiens GN=PRPF6 PE=1 SV=1 - [PRP6_HUMAN]	4.36	1	3	3	3		0			6.28586	4.36	3	3	941	106.858	8.25049
P08670	Vimentin OS=Homo sapiens GN=VIM PE=1 SV=4 - [VIME_HUMAN]	13.95	1	5	5	6		0			6.21835	13.95	5	6	466	53.6191	5.12256
P04844	Dolichyl-diphosphooligosaccharide--protein glycosyltransferase subunit 2 OS=Homo sapiens GN=RPN2 PE=1 SV=3 - [RPN2_HUMAN]	11.41	1	3	3	3					6.18141	11.41	3	3	631	69.241	5.69385
P30041	Peroxiredoxin-6 OS=Homo sapiens GN=PRDX6 PE=1 SV=3 - [PRDX6_HUMAN]	13.84	1	2	2	2		0			6.17953	13.84	2	2	224	25.0192	6.37939
Q14498	RNA-binding protein 39 OS=Homo sapiens GN=RBM39 PE=1 SV=2 - [RBM39_HUMAN]	16.23	1	5	5	8					6.15898	16.23	5	8	530	59.3427	10.0962
P51617	Interleukin-1 receptor-associated kinase 1 OS=Homo sapiens GN=IRAK1 PE=1 SV=2 - [IRAK1_HUMAN]	2.67	1	1	1	2		0			6.14398	2.67	1	2	712	76.4886	6.62451
P26639	Threonine--tRNA ligase, cytoplasmic OS=Homo sapiens GN=TARS PE=1 SV=3 - [SYTC_HUMAN]	2.9	1	1	2	3					6.14195	2.9	2	3	723	83.3819	6.66846
Q96CW5	Gamma-tubulin complex component 3 OS=Homo sapiens GN=TUBGCP3 PE=1 SV=2 - [GCP3_HUMAN]	4.74	1	2	2	2		0			6.13976	4.74	2	2	907	103.506	8.11865
P16615	Sarcoplasmic/endoplasmic reticulum calcium ATPase 2 OS=Homo sapiens GN=ATP2A2 PE=1 SV=1 - [AT2A2_HUMAN]	6.14	2	3	3	3		0			6.11073	6.14	3	3	1042	114.683	5.33838
Q9UPT9	Ubiquitin carboxyl-terminal hydrolase 22 OS=Homo sapiens GN=USP22 PE=1 SV=2 - [UBP22_HUMAN]	4.38	1	1	1	1					6.03158	4.38	1	1	525	59.9214	8.04541
O75494	Serine/arginine-rich splicing factor 10 OS=Homo sapiens GN=SRSF10 PE=1 SV=1 - [SRS10_HUMAN]	10.31	2	2	2	2		0			5.99193	10.31	2	2	262	31.2818	11.2681
O94776	Metastasis-associated protein MTA2 OS=Homo sapiens GN=MTA2 PE=1 SV=1 - [MTA2_HUMAN]	5.24	1	2	2	2		0			5.95177	5.24	2	2	668	74.9757	9.65674
P62191	26S protease regulatory subunit 4 OS=Homo sapiens GN=PSMC1 PE=1 SV=1 - [PRS4_HUMAN]	10.68	1	3	3	3		0			5.83897	10.68	3	3	440	49.1537	6.21436
Q9Y6D6	Brefeldin A-inhibited guanine nucleotide-exchange protein 1 OS=Homo sapiens GN=ARFGEF1 PE=1 SV=2 - [BIG1_HUMAN]	4.76	1	2	7	7		0			5.78619	4.76	7	7	1849	208.635	5.84619
P46782	40S ribosomal protein S5 OS=Homo sapiens GN=RPS5 PE=1 SV=4 - [RS5_HUMAN]	13.73	1	1	1	1					5.78166	13.73	1	1	204	22.8621	9.71533
P50402	Emerin OS=Homo sapiens GN=EMD PE=1 SV=1 - [EMD_HUMAN]	23.62	1	5	5	5					5.75052	23.62	5	5	254	28.9759	5.50342
Q9Y2X3	Nucleolar protein 58 OS=Homo sapiens GN=NOP58 PE=1 SV=1 - [NOP58_HUMAN]	5.67	1	2	2	4					5.69627	5.67	2	4	529	59.5405	8.92432
Q70EL1	Inactive ubiquitin carboxyl-terminal hydrolase 54 OS=Homo sapiens GN=USP54 PE=1 SV=4 - [UBP54_HUMAN]	2.02	1	2	2	2		0			5.66133	2.02	2	2	1684	187.271	7.28369
P36542	ATP synthase subunit gamma, mitochondrial OS=Homo sapiens GN=ATP5C1 PE=1 SV=1 - [ATPG_HUMAN]	14.43	1	2	2	3					5.65555	14.43	2	3	298	32.9753	9.21729
Q08211	ATP-dependent RNA helicase A OS=Homo sapiens GN=DHX9 PE=1 SV=4 - [DHX9_HUMAN]	4.09	1	3	3	3		0			5.64805	4.09	3	3	1270	140.869	6.84424
Q9Y3B4	Splicing factor 3B subunit 6 OS=Homo sapiens GN=SF3B6 PE=1 SV=1 - [SF3B6_HUMAN]	20.8	1	2	2	2					5.54712	20.8	2	2	125	14.5756	9.37842
P26641	Elongation factor 1-gamma OS=Homo sapiens GN=EEF1G PE=1 SV=3 - [EF1G_HUMAN]	26.77	1	7	7	8		0			5.52838	26.77	7	8	437	50.0871	6.66846
Q9UBB4	Ataxin-10 OS=Homo sapiens GN=ATXN10 PE=1 SV=1 - [ATX10_HUMAN]	3.58	1	1	1	2		0			5.52742	3.58	1	2	475	53.4548	5.24951
P61962	DDB1- and CUL4-associated factor 7 OS=Homo sapiens GN=DCAF7 PE=1 SV=1 - [DCAF7_HUMAN]	16.67	1	4	4	7					5.51008	16.67	4	7	342	38.9011	5.51611
Q15750	TGF-beta-activated kinase 1 and MAP3K7-binding protein 1 OS=Homo sapiens GN=TAB1 PE=1 SV=1 - [TAB1_HUMAN]	16.87	1	5	5	7		0			5.50339	16.87	5	7	504	54.6104	5.51611
Q5JTW2	Centrosomal protein of 78 kDa OS=Homo sapiens GN=CEP78 PE=1 SV=1 - [CEP78_HUMAN]	10.6	1	4	4	5					5.44387	10.6	4	5	689	76.3485	8.17725
O75663	TIP41-like protein OS=Homo sapiens GN=TIPRL PE=1 SV=2 - [TIPRL_HUMAN]	16.18	1	2	2	2		0			5.44345	16.18	2	2	272	31.4237	5.90967
Q9ULK4	Mediator of RNA polymerase II transcription subunit 23 OS=Homo sapiens GN=MED23 PE=1 SV=2 - [MED23_HUMAN]	2.27	1	2	2	2		0			5.38992	2.27	2	2	1368	156.372	7.40088
P31946	14-3-3 protein beta/alpha OS=Homo sapiens GN=YWHAB PE=1 SV=3 - [1433B_HUMAN]	23.17	3	2	4	5		0			5.37554	23.17	4	5	246	28.0648	4.83057
Q9H9Y6	DNA-directed RNA polymerase I subunit RPA2 OS=Homo sapiens GN=POLR1B PE=1 SV=2 - [RPA2_HUMAN]	2.56	1	2	2	2		0			5.36467	2.56	2	2	1135	128.146	7.82568
Q13547	Histone deacetylase 1 OS=Homo sapiens GN=HDAC1 PE=1 SV=1 - [HDAC1_HUMAN]	9.75	1	2	2	2					5.34638	9.75	2	2	482	55.0677	5.47803
P27986	Phosphatidylinositol 3-kinase regulatory subunit alpha OS=Homo sapiens GN=PIK3R1 PE=1 SV=2 - [P85A_HUMAN]	4.42	1	2	2	2		0			5.33896	4.42	2	2	724	83.5465	6.16357
Q9Y5Q8	General transcription factor 3C polypeptide 5 OS=Homo sapiens GN=GTF3C5 PE=1 SV=2 - [TF3C5_HUMAN]	8.67	1	2	2	2		0			5.2829	8.67	2	2	519	59.5331	6.90283
Q8N1I0	Dedicator of cytokinesis protein 4 OS=Homo sapiens GN=DOCK4 PE=1 SV=3 - [DOCK4_HUMAN]	4.98	1	6	6	9	2.0596	1.98	2	3	5.27657	4.98	6	6	1966	225.063	7.6499
P62304	Small nuclear ribonucleoprotein E OS=Homo sapiens GN=SNRPE PE=1 SV=1 - [RUXE_HUMAN]	39.13	1	2	2	3					5.2299	39.13	2	3	92	10.7966	9.43701
Q15021	Condensin complex subunit 1 OS=Homo sapiens GN=NCAPD2 PE=1 SV=3 - [CND1_HUMAN]	2	1	2	2	2		0			5.13302	2	2	2	1401	157.082	6.60986
Q4AC94	C2 domain-containing protein 3 OS=Homo sapiens GN=C2CD3 PE=1 SV=4 - [C2CD3_HUMAN]	4.76	1	5	5	5		0			5.12143	4.76	5	5	2353	260.226	7.12256
P12268	Inosine-5'-monophosphate dehydrogenase 2 OS=Homo sapiens GN=IMPDH2 PE=1 SV=2 - [IMDH2_HUMAN]	9.34	1	2	2	2		0			5.11846	9.34	2	2	514	55.7696	6.90283
P06748	Nucleophosmin OS=Homo sapiens GN=NPM1 PE=1 SV=2 - [NPM_HUMAN]	7.82	1	2	2	3		0			5.08422	7.82	2	3	294	32.5548	4.77979
P51784	Ubiquitin carboxyl-terminal hydrolase 11 OS=Homo sapiens GN=USP11 PE=1 SV=3 - [UBP11_HUMAN]	6.33	1	4	4	4		0			5.06964	6.33	4	4	963	109.747	5.45264
Q14204	Cytoplasmic dynein 1 heavy chain 1 OS=Homo sapiens GN=DYNC1H1 PE=1 SV=5 - [DYHC1_HUMAN]	0.86	1	2	2	2		0			5.067	0.86	2	2	4646	532.072	6.40479
P56192	Methionine--tRNA ligase, cytoplasmic OS=Homo sapiens GN=MARS PE=1 SV=2 - [SYMC_HUMAN]	5.67	1	3	3	3		0			4.99521	5.67	3	3	900	101.052	6.16357
Q96N67	Dedicator of cytokinesis protein 7 OS=Homo sapiens GN=DOCK7 PE=1 SV=4 - [DOCK7_HUMAN]	3.6	1	5	5	6		0			4.95719	3.6	5	6	2140	242.407	6.80029
Q9HCE1	Putative helicase MOV-10 OS=Homo sapiens GN=MOV10 PE=1 SV=2 - [MOV10_HUMAN]	1.3	1	1	1	2		0			4.94902	1.3	1	2	1003	113.599	8.82178
Q13200	26S proteasome non-ATPase regulatory subunit 2 OS=Homo sapiens GN=PSMD2 PE=1 SV=3 - [PSMD2_HUMAN]	2.09	1	1	1	2		0			4.93786	2.09	1	2	908	100.136	5.19873
Q8IYL2	Probable tRNA (uracil-O(2)-)-methyltransferase OS=Homo sapiens GN=TRMT44 PE=1 SV=2 - [TRM44_HUMAN]	5.42	1	2	2	2		0			4.93132	5.42	2	2	757	84.5756	7.26904
Q66K14	TBC1 domain family member 9B OS=Homo sapiens GN=TBC1D9B PE=1 SV=3 - [TBC9B_HUMAN]	3.2	1	2	2	2		0			4.86908	3.2	2	2	1250	140.436	5.24951
Q659A1	Little elongation complex subunit 2 OS=Homo sapiens GN=ICE2 PE=1 SV=2 - [ICE2_HUMAN]	2.55	1	2	2	2		0			4.81766	2.55	2	2	982	109.942	7.09326
Q99873	Protein arginine N-methyltransferase 1 OS=Homo sapiens GN=PRMT1 PE=1 SV=2 - [ANM1_HUMAN]	7.76	1	2	2	3					4.81117	7.76	2	3	361	41.4885	5.42725
Q6P3X3	Tetratricopeptide repeat protein 27 OS=Homo sapiens GN=TTC27 PE=1 SV=1 - [TTC27_HUMAN]	4.74	1	3	3	3					4.80403	4.74	3	3	843	96.5712	5.59229
P63173	60S ribosomal protein L38 OS=Homo sapiens GN=RPL38 PE=1 SV=2 - [RL38_HUMAN]	35.71	1	4	4	7					4.78841	35.71	4	7	70	8.21273	10.0962
P78371	T-complex protein 1 subunit beta OS=Homo sapiens GN=CCT2 PE=1 SV=4 - [TCPB_HUMAN]	16.82	1	5	5	5		0			4.73681	16.82	5	5	535	57.4521	6.45557
O14641	Segment polarity protein dishevelled homolog DVL-2 OS=Homo sapiens GN=DVL2 PE=1 SV=1 - [DVL2_HUMAN]	3.53	1	1	1	1		0			4.73298	3.53	1	1	736	78.8986	6.02393
P82932	28S ribosomal protein S6, mitochondrial OS=Homo sapiens GN=MRPS6 PE=1 SV=3 - [RT06_HUMAN]	19.2	1	1	1	1					4.72449	19.2	1	1	125	14.2176	9.26123
Q96GD4	Aurora kinase B OS=Homo sapiens GN=AURKB PE=1 SV=3 - [AURKB_HUMAN]	5.23	1	1	1	2					4.70964	5.23	1	2	344	39.2856	9.29053
Q15393	Splicing factor 3B subunit 3 OS=Homo sapiens GN=SF3B3 PE=1 SV=4 - [SF3B3_HUMAN]	8.3	1	6	6	6		0			4.69448	8.3	6	6	1217	135.492	5.26221
Q16875	6-phosphofructo-2-kinase/fructose-2,6-bisphosphatase 3 OS=Homo sapiens GN=PFKFB3 PE=1 SV=1 - [F263_HUMAN]	13.46	1	5	5	5		0			4.67965	13.46	5	5	520	59.5712	8.20654
Q09028	Histone-binding protein RBBP4 OS=Homo sapiens GN=RBBP4 PE=1 SV=3 - [RBBP4_HUMAN]	6.59	2	3	3	3					4.65945	6.59	3	3	425	47.6261	4.89404
P46977	Dolichyl-diphosphooligosaccharide--protein glycosyltransferase subunit STT3A OS=Homo sapiens GN=STT3A PE=1 SV=2 - [STT3A_HUMAN]	8.79	1	4	4	4		0			4.65074	8.79	4	4	705	80.4768	8.07471
O43251	RNA binding protein fox-1 homolog 2 OS=Homo sapiens GN=RBFOX2 PE=1 SV=3 - [RFOX2_HUMAN]	6.67	2	2	2	3					4.60765	6.67	2	3	390	41.3484	7.26904
O15260	Surfeit locus protein 4 OS=Homo sapiens GN=SURF4 PE=1 SV=3 - [SURF4_HUMAN]	8.18	1	2	2	2					4.55767	8.18	2	2	269	30.3738	7.78174
P13674	Prolyl 4-hydroxylase subunit alpha-1 OS=Homo sapiens GN=P4HA1 PE=1 SV=2 - [P4HA1_HUMAN]	6.37	1	2	2	2		0			4.52803	6.37	2	2	534	61.011	6.01123
Q9UK61	Protein TASOR OS=Homo sapiens GN=FAM208A PE=1 SV=3 - [TASOR_HUMAN]	3.83	1	4	4	4		0			4.51011	3.83	4	4	1670	188.914	5.79541
O15371	Eukaryotic translation initiation factor 3 subunit D OS=Homo sapiens GN=EIF3D PE=1 SV=1 - [EIF3D_HUMAN]	2.01	1	1	1	2		0			4.49995	2.01	1	2	548	63.9324	6.04932
Q9Y285	Phenylalanine--tRNA ligase alpha subunit OS=Homo sapiens GN=FARSA PE=1 SV=3 - [SYFA_HUMAN]	2.76	1	1	1	2					4.49005	2.76	1	2	508	57.5275	7.79639
P61313	60S ribosomal protein L15 OS=Homo sapiens GN=RPL15 PE=1 SV=2 - [RL15_HUMAN]	16.18	1	3	3	6	2.6174	5.88	1	1	4.48626	16.18	3	5	204	24.1311	11.6196
Q6PGP7	Tetratricopeptide repeat protein 37 OS=Homo sapiens GN=TTC37 PE=1 SV=1 - [TTC37_HUMAN]	1.85	1	2	2	2					4.48262	1.85	2	2	1564	175.375	7.53271
O95299	NADH dehydrogenase [ubiquinone] 1 alpha subcomplex subunit 10, mitochondrial OS=Homo sapiens GN=NDUFA10 PE=1 SV=1 - [NDUAA_HUMAN]	6.2	1	1	1	1		0			4.47036	6.2	1	1	355	40.7249	8.48486
Q15717	ELAV-like protein 1 OS=Homo sapiens GN=ELAVL1 PE=1 SV=2 - [ELAV1_HUMAN]	7.36	1	1	1	1		0			4.46192	7.36	1	1	326	36.0692	9.17334
P49366	Deoxyhypusine synthase OS=Homo sapiens GN=DHPS PE=1 SV=1 - [DHYS_HUMAN]	9.49	1	2	2	2		0			4.41521	9.49	2	2	369	40.9446	5.36377
P11940	Polyadenylate-binding protein 1 OS=Homo sapiens GN=PABPC1 PE=1 SV=2 - [PABP1_HUMAN]	7.86	2	3	3	3		0			4.38261	7.86	3	3	636	70.6259	9.49561
P55209	Nucleosome assembly protein 1-like 1 OS=Homo sapiens GN=NAP1L1 PE=1 SV=1 - [NP1L1_HUMAN]	14.83	1	3	3	4					4.3633	14.83	3	4	391	45.3459	4.4624
O95373	Importin-7 OS=Homo sapiens GN=IPO7 PE=1 SV=1 - [IPO7_HUMAN]	6.94	1	4	4	4		0			4.33605	6.94	4	4	1038	119.44	4.81787
Q8TC07	TBC1 domain family member 15 OS=Homo sapiens GN=TBC1D15 PE=1 SV=2 - [TBC15_HUMAN]	6.37	1	3	3	3					4.27624	6.37	3	3	691	79.4397	5.66846
O14681	Etoposide-induced protein 2.4 homolog OS=Homo sapiens GN=EI24 PE=1 SV=4 - [EI24_HUMAN]	5.88	1	1	1	1					4.27176	5.88	1	1	340	38.9397	9.71533
P36578	60S ribosomal protein L4 OS=Homo sapiens GN=RPL4 PE=1 SV=5 - [RL4_HUMAN]	2.34	1	1	1	2					4.2551	2.34	1	2	427	47.6674	11.063
Q92769	Histone deacetylase 2 OS=Homo sapiens GN=HDAC2 PE=1 SV=2 - [HDAC2_HUMAN]	10.86	1	2	2	2					4.23229	10.86	2	2	488	55.3288	5.90967
O94829	Importin-13 OS=Homo sapiens GN=IPO13 PE=1 SV=3 - [IPO13_HUMAN]	3.32	1	1	1	1		0			4.22681	3.32	1	1	963	108.126	5.30029
Q15365	Poly(rC)-binding protein 1 OS=Homo sapiens GN=PCBP1 PE=1 SV=2 - [PCBP1_HUMAN]	19.94	1	4	5	6					4.22476	19.94	5	6	356	37.4739	7.09326
Q16795	NADH dehydrogenase [ubiquinone] 1 alpha subcomplex subunit 9, mitochondrial OS=Homo sapiens GN=NDUFA9 PE=1 SV=2 - [NDUA9_HUMAN]	6.9	1	2	2	2		0			4.19822	6.9	2	2	377	42.4826	9.80322
Q96AX1	Vacuolar protein sorting-associated protein 33A OS=Homo sapiens GN=VPS33A PE=1 SV=1 - [VP33A_HUMAN]	5.7	1	2	2	2		0			4.18453	5.7	2	2	596	67.5682	6.96143
Q9H9P8	L-2-hydroxyglutarate dehydrogenase, mitochondrial OS=Homo sapiens GN=L2HGDH PE=1 SV=3 - [L2HDH_HUMAN]	5.18	1	1	1	1		0			4.18282	5.18	1	1	463	50.2839	8.14795
P41252	Isoleucine--tRNA ligase, cytoplasmic OS=Homo sapiens GN=IARS PE=1 SV=2 - [SYIC_HUMAN]	5.94	1	5	5	6		0			4.18281	5.94	5	6	1262	144.406	6.15088
Q8N8A6	ATP-dependent RNA helicase DDX51 OS=Homo sapiens GN=DDX51 PE=1 SV=3 - [DDX51_HUMAN]	4.5	1	1	1	1		0			4.17306	4.5	1	1	666	72.4126	8.1626
O15160	DNA-directed RNA polymerases I and III subunit RPAC1 OS=Homo sapiens GN=POLR1C PE=1 SV=1 - [RPAC1_HUMAN]	7.8	1	1	1	1		0			4.11569	7.8	1	1	346	39.225	5.50342
B2RTY4	Unconventional myosin-IXa OS=Homo sapiens GN=MYO9A PE=1 SV=2 - [MYO9A_HUMAN]	3.3	1	6	6	7		0			4.1151	3.3	6	7	2548	292.522	8.88037
P62195	26S protease regulatory subunit 8 OS=Homo sapiens GN=PSMC5 PE=1 SV=1 - [PRS8_HUMAN]	8.62	1	2	2	2		0			4.10503	8.62	2	2	406	45.5971	7.54736
Q3ZCQ8	Mitochondrial import inner membrane translocase subunit TIM50 OS=Homo sapiens GN=TIMM50 PE=1 SV=2 - [TIM50_HUMAN]	16.15	1	5	5	7					4.1001	16.15	5	7	353	39.6215	8.36768
Q96RG2	PAS domain-containing serine/threonine-protein kinase OS=Homo sapiens GN=PASK PE=1 SV=3 - [PASK_HUMAN]	1.74	1	1	1	1		0			4.09859	1.74	1	1	1323	142.839	4.85596
P26373	60S ribosomal protein L13 OS=Homo sapiens GN=RPL13 PE=1 SV=4 - [RL13_HUMAN]	10.9	1	2	2	3		0			4.08989	10.9	2	3	211	24.2465	11.6489
Q16718	NADH dehydrogenase [ubiquinone] 1 alpha subcomplex subunit 5 OS=Homo sapiens GN=NDUFA5 PE=1 SV=3 - [NDUA5_HUMAN]	21.55	1	1	1	1					4.04321	21.55	1	1	116	13.4502	5.98584
Q9NVN8	Guanine nucleotide-binding protein-like 3-like protein OS=Homo sapiens GN=GNL3L PE=1 SV=1 - [GNL3L_HUMAN]	2.58	1	1	1	1		0			4.0247	2.58	1	1	582	65.5316	8.44092
P51530	DNA replication ATP-dependent helicase/nuclease DNA2 OS=Homo sapiens GN=DNA2 PE=1 SV=3 - [DNA2_HUMAN]	1.23	1	1	1	1					4.01224	1.23	1	1	1060	120.337	7.73779
P17812	CTP synthase 1 OS=Homo sapiens GN=CTPS1 PE=1 SV=2 - [PYRG1_HUMAN]	14.72	1	6	6	8		0			3.97721	14.72	6	8	591	66.648	6.45557
P13489	Ribonuclease inhibitor OS=Homo sapiens GN=RNH1 PE=1 SV=2 - [RINI_HUMAN]	20.61	1	4	4	4					3.97248	20.61	4	4	461	49.9411	4.81787
P20700	Lamin-B1 OS=Homo sapiens GN=LMNB1 PE=1 SV=2 - [LMNB1_HUMAN]	5.12	1	1	1	1		0			3.95482	5.12	1	1	586	66.3676	5.16064
P31040	Succinate dehydrogenase [ubiquinone] flavoprotein subunit, mitochondrial OS=Homo sapiens GN=SDHA PE=1 SV=2 - [SDHA_HUMAN]	2.11	1	1	1	1		0			3.94766	2.11	1	1	664	72.6453	7.38623
P54886	Delta-1-pyrroline-5-carboxylate synthase OS=Homo sapiens GN=ALDH18A1 PE=1 SV=2 - [P5CS_HUMAN]	1.51	1	1	1	1		0			3.92416	1.51	1	1	795	87.2475	7.12256
Q9NP73	Putative bifunctional UDP-N-acetylglucosamine transferase and deubiquitinase ALG13 OS=Homo sapiens GN=ALG13 PE=1 SV=2 - [ALG13_HUMAN]	5.36	1	3	3	3		0			3.89237	5.36	3	3	1137	125.975	6.7417
Q6PJG6	BRCA1-associated ATM activator 1 OS=Homo sapiens GN=BRAT1 PE=1 SV=2 - [BRAT1_HUMAN]	2.44	1	2	2	2					3.88289	2.44	2	2	821	88.0629	5.2749
P42677	40S ribosomal protein S27 OS=Homo sapiens GN=RPS27 PE=1 SV=3 - [RS27_HUMAN]	38.1	2	3	3	4					3.88127	38.1	3	4	84	9.45484	9.45166
P54136	Arginine--tRNA ligase, cytoplasmic OS=Homo sapiens GN=RARS PE=1 SV=2 - [SYRC_HUMAN]	3.64	1	2	2	2		0			3.87721	3.64	2	2	660	75.3309	6.68311
Q09161	Nuclear cap-binding protein subunit 1 OS=Homo sapiens GN=NCBP1 PE=1 SV=1 - [NCBP1_HUMAN]	3.8	1	3	3	3					3.87016	3.8	3	3	790	91.7805	6.43018
Q9Y4I1	Unconventional myosin-Va OS=Homo sapiens GN=MYO5A PE=1 SV=2 - [MYO5A_HUMAN]	1.56	1	2	2	2		0			3.86145	1.56	2	2	1855	215.269	8.48486
P63165	Small ubiquitin-related modifier 1 OS=Homo sapiens GN=SUMO1 PE=1 SV=1 - [SUMO1_HUMAN]	11.88	1	1	1	2					3.84546	11.88	1	2	101	11.5497	5.51611
Q9UJS0	Calcium-binding mitochondrial carrier protein Aralar2 OS=Homo sapiens GN=SLC25A13 PE=1 SV=2 - [CMC2_HUMAN]	4.44	1	2	2	2		0			3.82742	4.44	2	2	675	74.1286	8.6167
Q9UPN7	Serine/threonine-protein phosphatase 6 regulatory subunit 1 OS=Homo sapiens GN=PPP6R1 PE=1 SV=5 - [PP6R1_HUMAN]	4.77	1	2	2	2		0			3.77259	4.77	2	2	881	96.6637	4.55127
P46783	40S ribosomal protein S10 OS=Homo sapiens GN=RPS10 PE=1 SV=1 - [RS10_HUMAN]	14.55	1	2	2	3		0			3.76888	14.55	2	3	165	18.8859	10.1548
Q00325	Phosphate carrier protein, mitochondrial OS=Homo sapiens GN=SLC25A3 PE=1 SV=2 - [MPCP_HUMAN]	10.77	1	3	3	4		0			3.76577	10.77	3	4	362	40.0687	9.37842
Q9UI12	V-type proton ATPase subunit H OS=Homo sapiens GN=ATP6V1H PE=1 SV=1 - [VATH_HUMAN]	4.35	1	1	1	1					3.76054	4.35	1	1	483	55.8471	6.48096
Q14677	Clathrin interactor 1 OS=Homo sapiens GN=CLINT1 PE=1 SV=1 - [EPN4_HUMAN]	2.88	1	1	1	1		0			3.74031	2.88	1	1	625	68.2158	6.41748
O14925	Mitochondrial import inner membrane translocase subunit Tim23 OS=Homo sapiens GN=TIMM23 PE=1 SV=1 - [TIM23_HUMAN]	10.53	1	1	1	1					3.73595	10.53	1	1	209	21.929	8.60205
Q9UH99	SUN domain-containing protein 2 OS=Homo sapiens GN=SUN2 PE=1 SV=3 - [SUN2_HUMAN]	2.65	1	1	1	1		0			3.72832	2.65	1	1	717	80.2616	6.72705
P04637	Cellular tumor antigen p53 OS=Homo sapiens GN=TP53 PE=1 SV=4 - [P53_HUMAN]	8.14	1	2	2	4	3.07213	4.83	1	1	3.66531	8.14	2	3	393	43.6254	6.78564
O15360	Fanconi anemia group A protein OS=Homo sapiens GN=FANCA PE=1 SV=2 - [FANCA_HUMAN]	1.65	1	2	2	2		0			3.66326	1.65	2	2	1455	162.671	6.59521
Q9Y657	Spindlin-1 OS=Homo sapiens GN=SPIN1 PE=1 SV=3 - [SPIN1_HUMAN]	16.03	4	3	3	3					3.65623	16.03	3	3	262	29.5818	6.96143
Q13501	Sequestosome-1 OS=Homo sapiens GN=SQSTM1 PE=1 SV=1 - [SQSTM_HUMAN]	5	1	1	1	1					3.57018	5	1	1	440	47.6569	5.22412
P10599	Thioredoxin OS=Homo sapiens GN=TXN PE=1 SV=3 - [THIO_HUMAN]	35.24	1	3	3	3					3.55995	35.24	3	3	105	11.7297	4.91943
Q9H6R7	WD repeat and coiled-coil-containing protein OS=Homo sapiens GN=WDCP PE=1 SV=1 - [WDCP_HUMAN]	9.15	1	3	3	3		0			3.54985	9.15	3	3	721	79.0855	6.69775
Q149N8	E3 ubiquitin-protein ligase SHPRH OS=Homo sapiens GN=SHPRH PE=1 SV=2 - [SHPRH_HUMAN]	2.5	1	3	3	3		0			3.54217	2.5	3	3	1683	192.957	7.47412
P62805	Histone H4 OS=Homo sapiens GN=HIST1H4A PE=1 SV=2 - [H4_HUMAN]	19.42	1	2	2	2		0			3.53851	19.42	2	2	103	11.3604	11.356
Q9BX40	Protein LSM14 homolog B OS=Homo sapiens GN=LSM14B PE=1 SV=1 - [LS14B_HUMAN]	2.6	1	1	1	2		0			3.53736	2.6	1	2	385	42.0453	9.68604
P14618	Pyruvate kinase PKM OS=Homo sapiens GN=PKM PE=1 SV=4 - [KPYM_HUMAN]	13.18	1	5	5	7		0			3.51146	13.18	5	7	531	57.9	7.84033
Q9NYU2	UDP-glucose:glycoprotein glucosyltransferase 1 OS=Homo sapiens GN=UGGT1 PE=1 SV=3 - [UGGG1_HUMAN]	1.61	1	1	1	1		0			3.49656	1.61	1	1	1555	177.078	5.63037
Q69YN4	Protein virilizer homolog OS=Homo sapiens GN=KIAA1429 PE=1 SV=2 - [VIR_HUMAN]	0.72	1	1	1	1		0			3.48433	0.72	1	1	1812	201.898	5.0083
O60825	6-phosphofructo-2-kinase/fructose-2,6-bisphosphatase 2 OS=Homo sapiens GN=PFKFB2 PE=1 SV=2 - [F262_HUMAN]	4.36	1	1	1	2	3.40803	4.36	1	1	3.47182	4.36	1	1	505	58.4397	8.38232
O95347	Structural maintenance of chromosomes protein 2 OS=Homo sapiens GN=SMC2 PE=1 SV=2 - [SMC2_HUMAN]	3.76	1	3	3	3		0			3.46683	3.76	3	3	1197	135.572	8.42627
P62241	40S ribosomal protein S8 OS=Homo sapiens GN=RPS8 PE=1 SV=2 - [RS8_HUMAN]	29.81	1	5	5	7					3.46579	29.81	5	7	208	24.1902	10.3159
P49792	E3 SUMO-protein ligase RanBP2 OS=Homo sapiens GN=RANBP2 PE=1 SV=2 - [RBP2_HUMAN]	0.87	1	2	2	2		0			3.45151	0.87	2	2	3224	357.974	6.20166
P05386	60S acidic ribosomal protein P1 OS=Homo sapiens GN=RPLP1 PE=1 SV=1 - [RLA1_HUMAN]	14.04	1	1	1	1		0			3.44471	14.04	1	1	114	11.5067	4.32275
O95232	Luc7-like protein 3 OS=Homo sapiens GN=LUC7L3 PE=1 SV=2 - [LC7L3_HUMAN]	6.25	1	2	2	2					3.42267	6.25	2	2	432	51.4351	9.78857
P85299	Proline-rich protein 5 OS=Homo sapiens GN=PRR5 PE=1 SV=1 - [PRR5_HUMAN]	4.9	1	1	1	1					3.40677	4.9	1	1	388	42.7269	8.17725
Q16650	T-box brain protein 1 OS=Homo sapiens GN=TBR1 PE=1 SV=1 - [TBR1_HUMAN]	1.76	1	1	1	3		0			3.40447	1.76	1	3	682	74.007	7.32764
Q70CQ2	Ubiquitin carboxyl-terminal hydrolase 34 OS=Homo sapiens GN=USP34 PE=1 SV=2 - [UBP34_HUMAN]	1.07	1	3	3	3		0			3.40083	1.07	3	3	3546	403.973	5.8208
P35998	26S protease regulatory subunit 7 OS=Homo sapiens GN=PSMC2 PE=1 SV=3 - [PRS7_HUMAN]	3.46	1	1	1	1					3.3814	3.46	1	1	433	48.6031	5.94775
Q9BRP1	Programmed cell death protein 2-like OS=Homo sapiens GN=PDCD2L PE=1 SV=1 - [PDD2L_HUMAN]	4.19	1	1	1	1					3.36392	4.19	1	1	358	39.3912	4.85596
P63241	Eukaryotic translation initiation factor 5A-1 OS=Homo sapiens GN=EIF5A PE=1 SV=2 - [IF5A1_HUMAN]	14.94	1	1	1	1					3.35798	14.94	1	1	154	16.8214	5.23682
Q15427	Splicing factor 3B subunit 4 OS=Homo sapiens GN=SF3B4 PE=1 SV=1 - [SF3B4_HUMAN]	5.66	1	1	1	1					3.35506	5.66	1	1	424	44.3571	8.55811
Q15645	Pachytene checkpoint protein 2 homolog OS=Homo sapiens GN=TRIP13 PE=1 SV=2 - [PCH2_HUMAN]	7.87	1	2	2	2		0			3.3546	7.87	2	2	432	48.5205	6.0874
Q5T0W9	Protein FAM83B OS=Homo sapiens GN=FAM83B PE=1 SV=1 - [FA83B_HUMAN]	2.18	1	1	1	1					3.34341	2.18	1	1	1011	114.729	8.96826
Q71RC2	La-related protein 4 OS=Homo sapiens GN=LARP4 PE=1 SV=3 - [LARP4_HUMAN]	1.8	1	1	1	1					3.32646	1.8	1	1	724	80.5458	6.60986
O00505	Importin subunit alpha-4 OS=Homo sapiens GN=KPNA3 PE=1 SV=2 - [IMA4_HUMAN]	4.8	1	1	1	1					3.30425	4.8	1	1	521	57.7748	4.94482
P11908	Ribose-phosphate pyrophosphokinase 2 OS=Homo sapiens GN=PRPS2 PE=1 SV=2 - [PRPS2_HUMAN]	11.32	2	2	2	2		0			3.30136	11.32	2	2	318	34.747	6.60986
Q5SQN1	Synaptosomal-associated protein 47 OS=Homo sapiens GN=SNAP47 PE=1 SV=3 - [SNP47_HUMAN]	2.59	1	1	1	1		0			3.26245	2.59	1	1	464	52.5292	8.68994
Q7L8L6	FAST kinase domain-containing protein 5, mitochondrial OS=Homo sapiens GN=FASTKD5 PE=1 SV=1 - [FAKD5_HUMAN]	4.19	1	2	2	2		0			3.26044	4.19	2	2	764	86.5186	8.1333
A2RTX5	Probable threonine--tRNA ligase 2, cytoplasmic OS=Homo sapiens GN=TARSL2 PE=1 SV=1 - [SYTC2_HUMAN]	2.62	1	1	2	3		0			3.25062	2.62	2	3	802	92.5865	6.04932
O75688	Protein phosphatase 1B OS=Homo sapiens GN=PPM1B PE=1 SV=1 - [PPM1B_HUMAN]	34.66	1	11	11	15	12.5277	19.42	5	7	3.23008	21.29	8	8	479	52.6094	5.04639
Q96GE4	Centrosomal protein of 95 kDa OS=Homo sapiens GN=CEP95 PE=1 SV=1 - [CEP95_HUMAN]	4.26	1	1	1	1		0			3.21824	4.26	1	1	821	95.2376	8.5874
Q12797	Aspartyl/asparaginyl beta-hydroxylase OS=Homo sapiens GN=ASPH PE=1 SV=3 - [ASPH_HUMAN]	2.64	1	1	1	1					3.20163	2.64	1	1	758	85.8095	5.0083
P22102	Trifunctional purine biosynthetic protein adenosine-3 OS=Homo sapiens GN=GART PE=1 SV=1 - [PUR2_HUMAN]	2.48	1	2	2	2		0			3.18214	2.48	2	2	1010	107.699	6.69775
Q68DQ2	Very large A-kinase anchor protein OS=Homo sapiens GN=CRYBG3 PE=1 SV=3 - [CRBG3_HUMAN]	1.08	1	2	2	2		0			3.17895	1.08	2	2	2970	330.427	5.19873
Q15051	IQ calmodulin-binding motif-containing protein 1 OS=Homo sapiens GN=IQCB1 PE=1 SV=1 - [IQCB1_HUMAN]	4.68	1	2	2	2		0			3.1713	4.68	2	2	598	68.8858	9.1001
P43307	Translocon-associated protein subunit alpha OS=Homo sapiens GN=SSR1 PE=1 SV=3 - [SSRA_HUMAN]	5.24	1	1	1	1					3.16007	5.24	1	1	286	32.2153	4.48779
Q9NVE7	Pantothenate kinase 4 OS=Homo sapiens GN=PANK4 PE=1 SV=1 - [PANK4_HUMAN]	3.88	1	2	2	2		0			3.14999	3.88	2	2	773	85.937	6.27783
O75928	E3 SUMO-protein ligase PIAS2 OS=Homo sapiens GN=PIAS2 PE=1 SV=3 - [PIAS2_HUMAN]	2.09	2	1	1	1					3.14397	2.09	1	1	621	68.1968	7.51807
P10398	Serine/threonine-protein kinase A-Raf OS=Homo sapiens GN=ARAF PE=1 SV=2 - [ARAF_HUMAN]	2.97	1	1	1	1		0			3.11964	2.97	1	1	606	67.5423	9.01221
P30876	DNA-directed RNA polymerase II subunit RPB2 OS=Homo sapiens GN=POLR2B PE=1 SV=1 - [RPB2_HUMAN]	5.03	1	5	5	5		0			3.10654	5.03	5	5	1174	133.811	6.87354
Q9NVX0	HAUS augmin-like complex subunit 2 OS=Homo sapiens GN=HAUS2 PE=1 SV=1 - [HAUS2_HUMAN]	7.23	1	1	1	1					3.10649	7.23	1	1	235	26.9161	7.88428
O00567	Nucleolar protein 56 OS=Homo sapiens GN=NOP56 PE=1 SV=4 - [NOP56_HUMAN]	2.86	1	1	1	1					3.0994	2.86	1	1	594	66.0087	9.18799
Q8TF76	Serine/threonine-protein kinase haspin OS=Homo sapiens GN=GSG2 PE=1 SV=3 - [HASP_HUMAN]	5.01	1	2	2	2					3.08151	5.01	2	2	798	88.4399	9.15869
P52292	Importin subunit alpha-1 OS=Homo sapiens GN=KPNA2 PE=1 SV=1 - [IMA1_HUMAN]	8.51	1	2	2	2					3.0454	8.51	2	2	529	57.8259	5.40186
P51991	Heterogeneous nuclear ribonucleoprotein A3 OS=Homo sapiens GN=HNRNPA3 PE=1 SV=2 - [ROA3_HUMAN]	7.14	1	2	2	2					3.0049	7.14	2	2	378	39.5706	9.01221
O43175	D-3-phosphoglycerate dehydrogenase OS=Homo sapiens GN=PHGDH PE=1 SV=4 - [SERA_HUMAN]	8.63	1	3	3	5		0			3.00147	8.63	3	5	533	56.6144	6.7124
P13995	Bifunctional methylenetetrahydrofolate dehydrogenase/cyclohydrolase, mitochondrial OS=Homo sapiens GN=MTHFD2 PE=1 SV=2 - [MTDC_HUMAN]	6.86	1	1	1	1		0			2.9968	6.86	1	1	350	37.8712	8.73389
P32119	Peroxiredoxin-2 OS=Homo sapiens GN=PRDX2 PE=1 SV=5 - [PRDX2_HUMAN]	26.26	1	3	3	3					2.99554	26.26	3	3	198	21.8782	5.97314
O15067	Phosphoribosylformylglycinamidine synthase OS=Homo sapiens GN=PFAS PE=1 SV=4 - [PUR4_HUMAN]	1.2	1	1	1	1		0			2.97572	1.2	1	1	1338	144.643	5.75732
Q13185	Chromobox protein homolog 3 OS=Homo sapiens GN=CBX3 PE=1 SV=4 - [CBX3_HUMAN]	8.74	2	1	1	1					2.97447	8.74	1	1	183	20.7984	5.32568
Q9P253	Vacuolar protein sorting-associated protein 18 homolog OS=Homo sapiens GN=VPS18 PE=1 SV=2 - [VPS18_HUMAN]	1.75	1	1	1	1		0			2.97136	1.75	1	1	973	110.116	6.07471
Q8NF37	Lysophosphatidylcholine acyltransferase 1 OS=Homo sapiens GN=LPCAT1 PE=1 SV=2 - [PCAT1_HUMAN]	2.81	1	1	1	1		0			2.96546	2.81	1	1	534	59.1134	6.02393
Q7Z3U7	Protein MON2 homolog OS=Homo sapiens GN=MON2 PE=1 SV=3 - [MON2_HUMAN]	4.31	1	5	5	5					2.95896	4.31	5	5	1717	190.237	6.06201
Q9Y4W2	Ribosomal biogenesis protein LAS1L OS=Homo sapiens GN=LAS1L PE=1 SV=2 - [LAS1L_HUMAN]	7.63	1	4	4	4		0			2.94721	7.63	4	4	734	83.0128	4.729
Q4V339	COBW domain-containing protein 6 OS=Homo sapiens GN=CBWD6 PE=3 SV=1 - [CBWD6_HUMAN]	11.9	5	3	3	3					2.94469	11.9	3	3	395	43.9366	4.86865
P24928	DNA-directed RNA polymerase II subunit RPB1 OS=Homo sapiens GN=POLR2A PE=1 SV=2 - [RPB1_HUMAN]	1.78	1	2	2	3		0			2.93688	1.78	2	3	1970	217.039	7.37158
Q9P0J7	E3 ubiquitin-protein ligase KCMF1 OS=Homo sapiens GN=KCMF1 PE=1 SV=2 - [KCMF1_HUMAN]	4.46	1	1	1	1		0			2.93495	4.46	1	1	381	41.9189	5.65576
Q5VYK3	Proteasome-associated protein ECM29 homolog OS=Homo sapiens GN=ECM29 PE=1 SV=2 - [ECM29_HUMAN]	1.19	1	2	2	2		0			2.924	1.19	2	2	1845	204.16	7.12256
Q9UBN7	Histone deacetylase 6 OS=Homo sapiens GN=HDAC6 PE=1 SV=2 - [HDAC6_HUMAN]	1.98	1	1	1	1		0			2.92125	1.98	1	1	1215	131.336	5.30029
Q9Y4A5	Transformation/transcription domain-associated protein OS=Homo sapiens GN=TRRAP PE=1 SV=3 - [TRRAP_HUMAN]	0.86	1	2	2	2		0			2.9135	0.86	2	2	3859	437.318	8.19189
Q9BTW9	Tubulin-specific chaperone D OS=Homo sapiens GN=TBCD PE=1 SV=2 - [TBCD_HUMAN]	1.43	1	1	1	1		0			2.8927	1.43	1	1	1192	132.515	6.18896
Q5VTE6	Protein angel homolog 2 OS=Homo sapiens GN=ANGEL2 PE=2 SV=1 - [ANGE2_HUMAN]	3.86	1	1	1	1		0			2.87732	3.86	1	1	544	62.2991	7.81104
Q9UQ35	Serine/arginine repetitive matrix protein 2 OS=Homo sapiens GN=SRRM2 PE=1 SV=2 - [SRRM2_HUMAN]	2	1	3	3	3		0			2.87258	2	3	3	2752	299.438	12.0591
Q9H4L4	Sentrin-specific protease 3 OS=Homo sapiens GN=SENP3 PE=1 SV=2 - [SENP3_HUMAN]	2.44	1	1	1	1					2.86266	2.44	1	1	574	64.9687	8.55811
Q96AV8	Transcription factor E2F7 OS=Homo sapiens GN=E2F7 PE=1 SV=3 - [E2F7_HUMAN]	1.65	1	1	1	1					2.8594	1.65	1	1	911	99.8265	8.1626
P47897	Glutamine--tRNA ligase OS=Homo sapiens GN=QARS PE=1 SV=1 - [SYQ_HUMAN]	5.29	1	2	2	2					2.85859	5.29	2	2	775	87.7429	7.15186
Q6P5R6	60S ribosomal protein L22-like 1 OS=Homo sapiens GN=RPL22L1 PE=1 SV=2 - [RL22L_HUMAN]	19.67	1	1	1	1					2.83462	19.67	1	1	122	14.5976	9.37842
Q96PK6	RNA-binding protein 14 OS=Homo sapiens GN=RBM14 PE=1 SV=2 - [RBM14_HUMAN]	8.67	1	4	4	4		0			2.82688	8.67	4	4	669	69.4489	9.67139
P61956	Small ubiquitin-related modifier 2 OS=Homo sapiens GN=SUMO2 PE=1 SV=3 - [SUMO2_HUMAN]	12.63	3	1	1	1					2.80974	12.63	1	1	95	10.8644	5.50342
P13861	cAMP-dependent protein kinase type II-alpha regulatory subunit OS=Homo sapiens GN=PRKAR2A PE=1 SV=2 - [KAP2_HUMAN]	7.92	1	2	2	2					2.80815	7.92	2	2	404	45.49	5.07178
O43852	Calumenin OS=Homo sapiens GN=CALU PE=1 SV=2 - [CALU_HUMAN]	15.24	1	4	4	5		0			2.77332	15.24	4	5	315	37.0835	4.64014
P04049	RAF proto-oncogene serine/threonine-protein kinase OS=Homo sapiens GN=RAF1 PE=1 SV=1 - [RAF1_HUMAN]	6.64	1	2	2	2					2.77278	6.64	2	2	648	73.0049	9.20264
Q99959	Plakophilin-2 OS=Homo sapiens GN=PKP2 PE=1 SV=2 - [PKP2_HUMAN]	2.04	1	1	1	1					2.76307	2.04	1	1	881	97.3548	9.33447
Q14527	Helicase-like transcription factor OS=Homo sapiens GN=HLTF PE=1 SV=2 - [HLTF_HUMAN]	1.98	1	1	1	1					2.75908	1.98	1	1	1009	113.857	8.60205
Q15629	Translocating chain-associated membrane protein 1 OS=Homo sapiens GN=TRAM1 PE=1 SV=3 - [TRAM1_HUMAN]	5.61	1	1	1	2		0			2.75494	5.61	1	2	374	43.0438	9.62744
Q15388	Mitochondrial import receptor subunit TOM20 homolog OS=Homo sapiens GN=TOMM20 PE=1 SV=1 - [TOM20_HUMAN]	13.79	1	1	1	1					2.74984	13.79	1	1	145	16.2877	8.60205
P42704	Leucine-rich PPR motif-containing protein, mitochondrial OS=Homo sapiens GN=LRPPRC PE=1 SV=3 - [LPPRC_HUMAN]	1.15	1	1	1	1		0			2.74713	1.15	1	1	1394	157.805	6.12549
Q9NY12	H/ACA ribonucleoprotein complex subunit 1 OS=Homo sapiens GN=GAR1 PE=1 SV=1 - [GAR1_HUMAN]	8.29	1	1	1	2					2.74165	8.29	1	2	217	22.3342	10.9165
Q9H1A4	Anaphase-promoting complex subunit 1 OS=Homo sapiens GN=ANAPC1 PE=1 SV=1 - [APC1_HUMAN]	2.67	1	2	2	2		0			2.72271	2.67	2	2	1944	216.361	6.30322
Q9BXW7	Haloacid dehalogenase-like hydrolase domain-containing 5 OS=Homo sapiens GN=HDHD5 PE=1 SV=1 - [HDHD5_HUMAN]	6.38	1	1	1	1		0			2.7025	6.38	1	1	423	46.2918	8.1333
P63167	Dynein light chain 1, cytoplasmic OS=Homo sapiens GN=DYNLL1 PE=1 SV=1 - [DYL1_HUMAN]	24.72	1	1	1	2		0			2.69815	24.72	1	2	89	10.3591	7.40088
Q6AI08	HEAT repeat-containing protein 6 OS=Homo sapiens GN=HEATR6 PE=1 SV=1 - [HEAT6_HUMAN]	1.02	1	1	1	1		0			2.69719	1.02	1	1	1181	128.699	7.03467
Q9BRX2	Protein pelota homolog OS=Homo sapiens GN=PELO PE=1 SV=2 - [PELO_HUMAN]	17.14	1	4	4	5					2.68231	17.14	4	5	385	43.332	6.34131
P42772	Cyclin-dependent kinase 4 inhibitor B OS=Homo sapiens GN=CDKN2B PE=1 SV=1 - [CDN2B_HUMAN]	8.7	2	1	1	1					2.67118	8.7	1	1	138	14.7125	6.53662
Q9P2W9	Syntaxin-18 OS=Homo sapiens GN=STX18 PE=1 SV=1 - [STX18_HUMAN]	3.58	1	1	1	1					2.6508	3.58	1	1	335	38.6496	5.49072
Q9NR33	DNA polymerase epsilon subunit 4 OS=Homo sapiens GN=POLE4 PE=1 SV=2 - [DPOE4_HUMAN]	15.38	1	1	1	1					2.63437	15.38	1	1	117	12.2013	4.91943
Q5SWX8	Protein odr-4 homolog OS=Homo sapiens GN=ODR4 PE=1 SV=1 - [ODR4_HUMAN]	4.41	1	1	1	1					2.63001	4.41	1	1	454	51.0708	5.92236
Q14680	Maternal embryonic leucine zipper kinase OS=Homo sapiens GN=MELK PE=1 SV=3 - [MELK_HUMAN]	2.92	1	1	1	1					2.62747	2.92	1	1	651	74.5943	8.71924
Q2KHR3	Glutamine and serine-rich protein 1 OS=Homo sapiens GN=QSER1 PE=1 SV=3 - [QSER1_HUMAN]	1.9	1	2	2	2					2.62353	1.9	2	2	1735	189.856	7.07861
P07910	Heterogeneous nuclear ribonucleoproteins C1/C2 OS=Homo sapiens GN=HNRNPC PE=1 SV=4 - [HNRPC_HUMAN]	7.52	1	2	2	2		0			2.61513	7.52	2	2	306	33.6495	5.08447
Q15637	Splicing factor 1 OS=Homo sapiens GN=SF1 PE=1 SV=4 - [SF01_HUMAN]	5.32	1	2	2	3					2.61306	5.32	2	3	639	68.2859	8.98291
O75419	Cell division control protein 45 homolog OS=Homo sapiens GN=CDC45 PE=1 SV=1 - [CDC45_HUMAN]	3.36	1	1	1	1					2.59037	3.36	1	1	566	65.5266	5.52881
Q5T4S7	E3 ubiquitin-protein ligase UBR4 OS=Homo sapiens GN=UBR4 PE=1 SV=1 - [UBR4_HUMAN]	0.39	1	1	1	1		0			2.58829	0.39	1	1	5183	573.476	6.03662
Q5SY16	Polynucleotide 5'-hydroxyl-kinase NOL9 OS=Homo sapiens GN=NOL9 PE=1 SV=1 - [NOL9_HUMAN]	2.71	1	1	1	2					2.58451	2.71	1	2	702	79.2722	9.12939
P51148	Ras-related protein Rab-5C OS=Homo sapiens GN=RAB5C PE=1 SV=2 - [RAB5C_HUMAN]	6.48	1	1	1	1					2.57169	6.48	1	1	216	23.4678	8.41162
Q92540	Protein SMG7 OS=Homo sapiens GN=SMG7 PE=1 SV=2 - [SMG7_HUMAN]	1.67	1	1	1	1		0			2.56961	1.67	1	1	1137	127.202	8.71924
Q15370	Elongin-B OS=Homo sapiens GN=ELOB PE=1 SV=1 - [ELOB_HUMAN]	6.78	1	1	1	1					2.56807	6.78	1	1	118	13.1246	4.88135
P24468	COUP transcription factor 2 OS=Homo sapiens GN=NR2F2 PE=1 SV=1 - [COT2_HUMAN]	3.38	2	1	1	1		0			2.56327	3.38	1	1	414	45.5416	8.27979
P37268	Squalene synthase OS=Homo sapiens GN=FDFT1 PE=1 SV=1 - [FDFT_HUMAN]	3.36	1	1	1	1		0			2.56069	3.36	1	1	417	48.0842	6.53662
O43663	Protein regulator of cytokinesis 1 OS=Homo sapiens GN=PRC1 PE=1 SV=2 - [PRC1_HUMAN]	7.1	1	3	3	3		0			2.55809	7.1	3	3	620	71.5616	6.68311
Q92538	Golgi-specific brefeldin A-resistance guanine nucleotide exchange factor 1 OS=Homo sapiens GN=GBF1 PE=1 SV=2 - [GBF1_HUMAN]	2.58	1	4	4	4					2.55682	2.58	4	4	1859	206.315	5.73193
P33947	ER lumen protein-retaining receptor 2 OS=Homo sapiens GN=KDELR2 PE=1 SV=1 - [ERD22_HUMAN]	12.74	1	2	2	2		0			2.55557	12.74	2	2	212	24.406	8.71924
P04818	Thymidylate synthase OS=Homo sapiens GN=TYMS PE=1 SV=3 - [TYSY_HUMAN]	3.51	1	1	1	1		0			2.55299	3.51	1	1	313	35.6932	7.00537
P13010	X-ray repair cross-complementing protein 5 OS=Homo sapiens GN=XRCC5 PE=1 SV=3 - [XRCC5_HUMAN]	3.83	1	1	1	1		0			2.55064	3.83	1	1	732	82.6523	5.80811
Q8TCG1	Protein CIP2A OS=Homo sapiens GN=KIAA1524 PE=1 SV=2 - [CIP2A_HUMAN]	8.29	1	5	5	5		0			2.54576	8.29	5	5	905	102.121	6.22705
Q8ND56	Protein LSM14 homolog A OS=Homo sapiens GN=LSM14A PE=1 SV=3 - [LS14A_HUMAN]	2.16	1	1	1	1					2.53773	2.16	1	1	463	50.4991	9.5249
Q9Y5V3	Melanoma-associated antigen D1 OS=Homo sapiens GN=MAGED1 PE=1 SV=3 - [MAGD1_HUMAN]	6.04	2	3	4	6					2.53654	6.04	4	6	778	86.1073	5.8335
Q9GZM8	Nuclear distribution protein nudE-like 1 OS=Homo sapiens GN=NDEL1 PE=1 SV=1 - [NDEL1_HUMAN]	3.48	2	1	1	1					2.51861	3.48	1	1	345	38.3515	5.23682
Q5C9Z4	Nucleolar MIF4G domain-containing protein 1 OS=Homo sapiens GN=NOM1 PE=1 SV=1 - [NOM1_HUMAN]	2.09	1	1	1	1					2.51708	2.09	1	1	860	96.1976	8.104
P50991	T-complex protein 1 subunit delta OS=Homo sapiens GN=CCT4 PE=1 SV=4 - [TCPD_HUMAN]	13.73	1	3	3	3		0			2.51412	13.73	3	3	539	57.8878	7.82568
Q9BYI3	Hyccin OS=Homo sapiens GN=FAM126A PE=1 SV=2 - [HYCCI_HUMAN]	2.11	1	1	1	1					2.51129	2.11	1	1	521	57.589	8.1626
O60264	SWI/SNF-related matrix-associated actin-dependent regulator of chromatin subfamily A member 5 OS=Homo sapiens GN=SMARCA5 PE=1 SV=1 - [SMCA5_HUMAN]	1.14	1	1	1	1		0			2.50141	1.14	1	1	1052	121.828	8.08936
Q9Y4W6	AFG3-like protein 2 OS=Homo sapiens GN=AFG3L2 PE=1 SV=2 - [AFG32_HUMAN]	1.38	1	1	1	1					2.49911	1.38	1	1	797	88.5282	8.66064
P07741	Adenine phosphoribosyltransferase OS=Homo sapiens GN=APRT PE=1 SV=2 - [APT_HUMAN]	11.11	1	1	1	1		0			2.47593	11.11	1	1	180	19.5954	6.02393
Q9NSE4	Isoleucine--tRNA ligase, mitochondrial OS=Homo sapiens GN=IARS2 PE=1 SV=2 - [SYIM_HUMAN]	3.16	1	2	2	2					2.45982	3.16	2	2	1012	113.719	7.1958
P31153	S-adenosylmethionine synthase isoform type-2 OS=Homo sapiens GN=MAT2A PE=1 SV=1 - [METK2_HUMAN]	7.09	1	2	2	4		0			2.45204	7.09	2	4	395	43.6333	6.48096
P24390	ER lumen protein-retaining receptor 1 OS=Homo sapiens GN=KDELR1 PE=1 SV=1 - [ERD21_HUMAN]	4.72	1	1	1	2		0			2.44909	4.72	1	2	212	24.526	8.6167
O43303	Centriolar coiled-coil protein of 110 kDa OS=Homo sapiens GN=CCP110 PE=1 SV=3 - [CP110_HUMAN]	1.78	1	1	1	1		0			2.44795	1.78	1	1	1012	113.353	8.646
Q13315	Serine-protein kinase ATM OS=Homo sapiens GN=ATM PE=1 SV=4 - [ATM_HUMAN]	1.01	1	2	2	2		0			2.43109	1.01	2	2	3056	350.462	6.81494
A5YKK6	CCR4-NOT transcription complex subunit 1 OS=Homo sapiens GN=CNOT1 PE=1 SV=2 - [CNOT1_HUMAN]	2.31	1	4	4	4		0			2.42982	2.31	4	4	2376	266.768	7.10791
P0CG48	Polyubiquitin-C OS=Homo sapiens GN=UBC PE=1 SV=3 - [UBC_HUMAN]	21.02	4	1	1	2		0			2.42112	21.02	1	2	685	76.9915	7.66455
Q9Y3I0	tRNA-splicing ligase RtcB homolog OS=Homo sapiens GN=RTCB PE=1 SV=1 - [RTCB_HUMAN]	13.07	1	4	4	4		0			2.41762	13.07	4	4	505	55.1749	7.2251
O15269	Serine palmitoyltransferase 1 OS=Homo sapiens GN=SPTLC1 PE=1 SV=1 - [SPTC1_HUMAN]	13.53	1	4	4	4					2.41362	13.53	4	4	473	52.7105	6.01123
Q96C92	Serologically defined colon cancer antigen 3 OS=Homo sapiens GN=SDCCAG3 PE=1 SV=3 - [SDCG3_HUMAN]	5.52	1	1	1	1		0			2.39844	5.52	1	1	435	47.9316	5.13525
Q9UG01	Intraflagellar transport protein 172 homolog OS=Homo sapiens GN=IFT172 PE=1 SV=2 - [IF172_HUMAN]	1.14	1	1	1	1		0			2.39596	1.14	1	1	1749	197.451	6.12549
Q9H9T3	Elongator complex protein 3 OS=Homo sapiens GN=ELP3 PE=1 SV=2 - [ELP3_HUMAN]	4.75	1	2	2	2		0			2.3716	4.75	2	2	547	62.2191	8.88037
Q9NX61	Transmembrane protein 161A OS=Homo sapiens GN=TMEM161A PE=1 SV=1 - [T161A_HUMAN]	3.13	1	1	1	1		0			2.36209	3.13	1	1	479	53.5675	8.44092
A6NIZ1	Ras-related protein Rap-1b-like protein OS=Homo sapiens PE=2 SV=1 - [RP1BL_HUMAN]	6.52	3	1	1	1		0			2.35436	6.52	1	1	184	20.9116	5.47803
Q15293	Reticulocalbin-1 OS=Homo sapiens GN=RCN1 PE=1 SV=1 - [RCN1_HUMAN]	12.08	1	2	2	2		0			2.35326	12.08	2	2	331	38.8662	4.99561
Q6NSJ2	Pleckstrin homology-like domain family B member 3 OS=Homo sapiens GN=PHLDB3 PE=2 SV=3 - [PHLB3_HUMAN]	2.66	2	1	1	1		0			2.34997	2.66	1	1	640	71.8672	6.56592
Q15185	Prostaglandin E synthase 3 OS=Homo sapiens GN=PTGES3 PE=1 SV=1 - [TEBP_HUMAN]	7.5	1	1	1	1					2.34808	7.5	1	1	160	18.6854	4.53857
Q9BT40	Inositol polyphosphate 5-phosphatase K OS=Homo sapiens GN=INPP5K PE=1 SV=3 - [INP5K_HUMAN]	4.46	1	1	1	1					2.34328	4.46	1	1	448	51.0579	6.53662
Q96J01	THO complex subunit 3 OS=Homo sapiens GN=THOC3 PE=1 SV=1 - [THOC3_HUMAN]	2.85	1	1	1	1		0			2.34289	2.85	1	1	351	38.7468	6.0874
Q9BWH6	RNA polymerase II-associated protein 1 OS=Homo sapiens GN=RPAP1 PE=1 SV=3 - [RPAP1_HUMAN]	1.36	1	1	1	1					2.34178	1.36	1	1	1393	152.659	6.37939
P49721	Proteasome subunit beta type-2 OS=Homo sapiens GN=PSMB2 PE=1 SV=1 - [PSB2_HUMAN]	9.45	1	1	1	1					2.33688	9.45	1	1	201	22.8217	7.02002
Q10570	Cleavage and polyadenylation specificity factor subunit 1 OS=Homo sapiens GN=CPSF1 PE=1 SV=2 - [CPSF1_HUMAN]	1.04	1	1	1	1		0			2.32291	1.04	1	1	1443	160.782	6.40479
Q9BVQ7	Spermatogenesis-associated protein 5-like protein 1 OS=Homo sapiens GN=SPATA5L1 PE=1 SV=2 - [SPA5L_HUMAN]	2.26	1	1	1	1		0			2.31721	2.26	1	1	753	80.6599	8.08936
P05023	Sodium/potassium-transporting ATPase subunit alpha-1 OS=Homo sapiens GN=ATP1A1 PE=1 SV=1 - [AT1A1_HUMAN]	6.06	1	4	4	4					2.31516	6.06	4	4	1023	112.824	5.49072
P35916	Vascular endothelial growth factor receptor 3 OS=Homo sapiens GN=FLT4 PE=1 SV=3 - [VGFR3_HUMAN]	1.39	1	1	1	1					2.30244	1.39	1	1	1363	152.66	6.30322
Q9HBM1	Kinetochore protein Spc25 OS=Homo sapiens GN=SPC25 PE=1 SV=1 - [SPC25_HUMAN]	4.91	1	1	1	1		0			2.30222	4.91	1	1	224	26.1365	8.00146
P07355	Annexin A2 OS=Homo sapiens GN=ANXA2 PE=1 SV=2 - [ANXA2_HUMAN]	7.08	1	1	1	1		0			2.29892	7.08	1	1	339	38.5798	7.75244
P62308	Small nuclear ribonucleoprotein G OS=Homo sapiens GN=SNRPG PE=1 SV=1 - [RUXG_HUMAN]	56.58	2	2	2	3					2.29428	56.58	2	3	76	8.49043	8.88037
Q9Y5Y2	Cytosolic Fe-S cluster assembly factor NUBP2 OS=Homo sapiens GN=NUBP2 PE=1 SV=1 - [NUBP2_HUMAN]	13.28	1	2	2	2					2.29227	13.28	2	2	271	28.8068	5.8335
P00338	L-lactate dehydrogenase A chain OS=Homo sapiens GN=LDHA PE=1 SV=2 - [LDHA_HUMAN]	5.12	2	1	1	1					2.27871	5.12	1	1	332	36.6654	8.26514
P31321	cAMP-dependent protein kinase type I-beta regulatory subunit OS=Homo sapiens GN=PRKAR1B PE=1 SV=4 - [KAP1_HUMAN]	4.72	1	1	1	1					2.27707	4.72	1	1	381	43.0461	5.70654
P36873	Serine/threonine-protein phosphatase PP1-gamma catalytic subunit OS=Homo sapiens GN=PPP1CC PE=1 SV=1 - [PP1G_HUMAN]	19.5	3	4	4	4					2.27698	19.5	4	4	323	36.9597	6.53662
Q53GQ0	Very-long-chain 3-oxoacyl-CoA reductase OS=Homo sapiens GN=HSD17B12 PE=1 SV=2 - [DHB12_HUMAN]	4.81	1	1	1	1					2.27639	4.81	1	1	312	34.3022	9.31982
Q9H3P7	Golgi resident protein GCP60 OS=Homo sapiens GN=ACBD3 PE=1 SV=4 - [GCP60_HUMAN]	2.65	1	1	1	1					2.27591	2.65	1	1	528	60.556	5.05908
Q8IZH2	5'-3' exoribonuclease 1 OS=Homo sapiens GN=XRN1 PE=1 SV=1 - [XRN1_HUMAN]	1.23	1	1	1	1		0			2.27552	1.23	1	1	1706	193.985	7.21045
P11310	Medium-chain specific acyl-CoA dehydrogenase, mitochondrial OS=Homo sapiens GN=ACADM PE=1 SV=1 - [ACADM_HUMAN]	7.36	1	1	1	1		0			2.27362	7.36	1	1	421	46.5586	8.36768
Q8WUK0	Phosphatidylglycerophosphatase and protein-tyrosine phosphatase 1 OS=Homo sapiens GN=PTPMT1 PE=1 SV=1 - [PTPM1_HUMAN]	6.47	1	1	1	1					2.26538	6.47	1	1	201	22.8291	9.77393
Q96GA3	Protein LTV1 homolog OS=Homo sapiens GN=LTV1 PE=1 SV=1 - [LTV1_HUMAN]	4	1	1	1	1		0			2.2581	4	1	1	475	54.8212	4.90674
P29597	Non-receptor tyrosine-protein kinase TYK2 OS=Homo sapiens GN=TYK2 PE=1 SV=3 - [TYK2_HUMAN]	2.7	1	2	2	2		0			2.25551	2.7	2	2	1187	133.565	7.15186
Q75MW2	Protein ZNF767 OS=Homo sapiens GN=ZNF767P PE=5 SV=1 - [ZN767_HUMAN]	10.32	6	1	1	1		0			2.25333	10.32	1	1	155	17.2249	9.64209
Q9BTT6	Leucine-rich repeat-containing protein 1 OS=Homo sapiens GN=LRRC1 PE=1 SV=1 - [LRRC1_HUMAN]	2.48	2	1	1	1					2.24921	2.48	1	1	524	59.2049	5.021
P55316	Forkhead box protein G1 OS=Homo sapiens GN=FOXG1 PE=1 SV=2 - [FOXG1_HUMAN]	2.45	1	1	1	1					2.24718	2.45	1	1	489	52.3197	8.86572
P53675	Clathrin heavy chain 2 OS=Homo sapiens GN=CLTCL1 PE=1 SV=2 - [CLH2_HUMAN]	0.73	2	1	1	1		0			2.24493	0.73	1	1	1640	186.91	5.84619
O43242	26S proteasome non-ATPase regulatory subunit 3 OS=Homo sapiens GN=PSMD3 PE=1 SV=2 - [PSMD3_HUMAN]	6.93	1	2	2	2					2.24341	6.93	2	2	534	60.9395	8.44092
Q9Y4E8	Ubiquitin carboxyl-terminal hydrolase 15 OS=Homo sapiens GN=USP15 PE=1 SV=3 - [UBP15_HUMAN]	1.43	1	1	1	1					2.24301	1.43	1	1	981	112.348	5.22412
Q12849	G-rich sequence factor 1 OS=Homo sapiens GN=GRSF1 PE=1 SV=3 - [GRSF1_HUMAN]	4.58	1	1	1	1		0			2.22668	4.58	1	1	480	53.0926	6.18896
Q9NPH2	Inositol-3-phosphate synthase 1 OS=Homo sapiens GN=ISYNA1 PE=1 SV=1 - [INO1_HUMAN]	2.33	1	1	1	1		0			2.22654	2.33	1	1	558	61.0291	5.75732
Q9NS69	Mitochondrial import receptor subunit TOM22 homolog OS=Homo sapiens GN=TOMM22 PE=1 SV=3 - [TOM22_HUMAN]	7.75	1	1	1	1		0			2.2179	7.75	1	1	142	15.5118	4.33545
P13797	Plastin-3 OS=Homo sapiens GN=PLS3 PE=1 SV=4 - [PLST_HUMAN]	2.22	1	1	1	1		0			2.20998	2.22	1	1	630	70.7662	5.60498
Q99575	Ribonucleases P/MRP protein subunit POP1 OS=Homo sapiens GN=POP1 PE=1 SV=2 - [POP1_HUMAN]	2.54	1	2	2	2					2.20713	2.54	2	2	1024	114.636	9.21729
Q9NYF3	Protein FAM53C OS=Homo sapiens GN=FAM53C PE=1 SV=1 - [FA53C_HUMAN]	2.81	1	1	1	1					2.20356	2.81	1	1	392	43.0645	8.646
Q8WWC4	m-AAA protease-interacting protein 1, mitochondrial OS=Homo sapiens GN=MAIP1 PE=1 SV=1 - [MAIP1_HUMAN]	3.44	1	1	1	1		0			2.19824	3.44	1	1	291	32.524	9.17334
Q9NYU1	UDP-glucose:glycoprotein glucosyltransferase 2 OS=Homo sapiens GN=UGGT2 PE=1 SV=4 - [UGGG2_HUMAN]	0.92	1	1	1	1		0			2.18929	0.92	1	1	1516	174.624	6.88818
O95433	Activator of 90 kDa heat shock protein ATPase homolog 1 OS=Homo sapiens GN=AHSA1 PE=1 SV=1 - [AHSA1_HUMAN]	6.51	1	1	1	1					2.18186	6.51	1	1	338	38.2503	5.52881
P78318	Immunoglobulin-binding protein 1 OS=Homo sapiens GN=IGBP1 PE=1 SV=1 - [IGBP1_HUMAN]	10.32	1	2	2	2					2.18179	10.32	2	2	339	39.1975	5.37646
Q13084	39S ribosomal protein L28, mitochondrial OS=Homo sapiens GN=MRPL28 PE=1 SV=4 - [RM28_HUMAN]	8.59	1	1	1	1					2.18025	8.59	1	1	256	30.1379	8.29443
O75439	Mitochondrial-processing peptidase subunit beta OS=Homo sapiens GN=PMPCB PE=1 SV=2 - [MPPB_HUMAN]	4.29	1	1	1	1					2.17127	4.29	1	1	489	54.3315	6.82959
Q7Z2T5	TRMT1-like protein OS=Homo sapiens GN=TRMT1L PE=1 SV=2 - [TRM1L_HUMAN]	3	1	1	1	1		0			2.16739	3	1	1	733	81.6952	7.88428
P00492	Hypoxanthine-guanine phosphoribosyltransferase OS=Homo sapiens GN=HPRT1 PE=1 SV=2 - [HPRT_HUMAN]	4.59	1	1	1	1					2.16481	4.59	1	1	218	24.5636	6.68311
Q6YHU6	Thyroid adenoma-associated protein OS=Homo sapiens GN=THADA PE=1 SV=1 - [THADA_HUMAN]	0.72	1	1	1	1		0			2.1621	0.72	1	1	1953	219.465	6.06201
Q86VS8	Protein Hook homolog 3 OS=Homo sapiens GN=HOOK3 PE=1 SV=2 - [HOOK3_HUMAN]	1.95	1	1	1	1		0			2.15891	1.95	1	1	718	83.0744	5.17334
Q5XKP0	MICOS complex subunit MIC13 OS=Homo sapiens GN=MIC13 PE=1 SV=1 - [MIC13_HUMAN]	22.03	1	2	2	3					2.15611	22.03	2	3	118	13.0788	9.42236
Q9UBD5	Origin recognition complex subunit 3 OS=Homo sapiens GN=ORC3 PE=1 SV=1 - [ORC3_HUMAN]	1.69	1	1	1	1		0			2.1519	1.69	1	1	711	82.2015	7.60596
Q8NGU1	Putative olfactory receptor 9A1 OS=Homo sapiens GN=OR9A1P PE=5 SV=2 - [OR9A1_HUMAN]	9.13	1	1	1	1					2.14358	9.13	1	1	263	29.5263	7.48877
Q8IW35	Centrosomal protein of 97 kDa OS=Homo sapiens GN=CEP97 PE=1 SV=1 - [CEP97_HUMAN]	6.36	1	4	4	5					2.13737	6.36	4	5	865	96.9208	5.021
Q8IXB1	DnaJ homolog subfamily C member 10 OS=Homo sapiens GN=DNAJC10 PE=1 SV=2 - [DJC10_HUMAN]	5.3	1	2	2	2		0			2.13536	5.3	2	2	793	91.0213	7.18115
Q96JN8	Neuralized-like protein 4 OS=Homo sapiens GN=NEURL4 PE=1 SV=2 - [NEUL4_HUMAN]	0.83	1	1	1	1		0			2.13345	0.83	1	1	1562	166.802	5.85889
Q6NXE6	Armadillo repeat-containing protein 6 OS=Homo sapiens GN=ARMC6 PE=1 SV=2 - [ARMC6_HUMAN]	5.79	1	1	1	1		0			2.13281	5.79	1	1	501	54.1074	6.23975
P62888	60S ribosomal protein L30 OS=Homo sapiens GN=RPL30 PE=1 SV=2 - [RL30_HUMAN]	24.35	1	2	2	2		0			2.13223	24.35	2	2	115	12.7757	9.62744
O43156	TELO2-interacting protein 1 homolog OS=Homo sapiens GN=TTI1 PE=1 SV=3 - [TTI1_HUMAN]	1.56	1	1	1	1		0			2.13109	1.56	1	1	1089	121.992	5.97314
Q9H0U9	Testis-specific Y-encoded-like protein 1 OS=Homo sapiens GN=TSPYL1 PE=1 SV=3 - [TSYL1_HUMAN]	3.66	1	1	1	2					2.1281	3.66	1	2	437	49.1618	5.45264
P62913	60S ribosomal protein L11 OS=Homo sapiens GN=RPL11 PE=1 SV=2 - [RL11_HUMAN]	12.92	1	2	2	3		0			2.12779	12.92	2	3	178	20.2396	9.59814
O43324	Eukaryotic translation elongation factor 1 epsilon-1 OS=Homo sapiens GN=EEF1E1 PE=1 SV=1 - [MCA3_HUMAN]	12.07	1	1	1	1					2.12502	12.07	1	1	174	19.7983	8.54346
Q9BPX6	Calcium uptake protein 1, mitochondrial OS=Homo sapiens GN=MICU1 PE=1 SV=1 - [MICU1_HUMAN]	3.15	1	1	1	1					2.12167	3.15	1	1	476	54.3165	8.41162
O14579	Coatomer subunit epsilon OS=Homo sapiens GN=COPE PE=1 SV=3 - [COPE_HUMAN]	13.31	1	2	2	2		0			2.12083	13.31	2	2	308	34.4603	5.12256
P21964	Catechol O-methyltransferase OS=Homo sapiens GN=COMT PE=1 SV=2 - [COMT_HUMAN]	5.54	1	1	1	1					2.12035	5.54	1	1	271	30.0176	5.46533
Q9UBU8	Mortality factor 4-like protein 1 OS=Homo sapiens GN=MORF4L1 PE=1 SV=2 - [MO4L1_HUMAN]	4.97	1	1	1	1					2.11677	4.97	1	1	362	41.4476	9.27588
P31350	Ribonucleoside-diphosphate reductase subunit M2 OS=Homo sapiens GN=RRM2 PE=1 SV=1 - [RIR2_HUMAN]	4.11	1	1	1	1					2.1139	4.11	1	1	389	44.8488	5.37646
Q9UNE7	E3 ubiquitin-protein ligase CHIP OS=Homo sapiens GN=STUB1 PE=1 SV=2 - [CHIP_HUMAN]	16.83	1	3	3	4		0			2.10493	16.83	3	4	303	34.8342	5.87158
Q04760	Lactoylglutathione lyase OS=Homo sapiens GN=GLO1 PE=1 SV=4 - [LGUL_HUMAN]	10.87	1	1	1	1					2.09464	10.87	1	1	184	20.7642	5.31299
Q9Y3D9	28S ribosomal protein S23, mitochondrial OS=Homo sapiens GN=MRPS23 PE=1 SV=2 - [RT23_HUMAN]	8.42	1	1	1	1					2.0912	8.42	1	1	190	21.7573	8.89502
Q14566	DNA replication licensing factor MCM6 OS=Homo sapiens GN=MCM6 PE=1 SV=1 - [MCM6_HUMAN]	3.53	1	2	2	2		0			2.09106	3.53	2	2	821	92.8312	5.41455
Q8IX01	SURP and G-patch domain-containing protein 2 OS=Homo sapiens GN=SUGP2 PE=1 SV=2 - [SUGP2_HUMAN]	2.4	1	2	2	2		0			2.08486	2.4	2	2	1082	120.132	7.28369
Q15691	Microtubule-associated protein RP/EB family member 1 OS=Homo sapiens GN=MAPRE1 PE=1 SV=3 - [MARE1_HUMAN]	4.48	1	1	1	1		0			2.08133	4.48	1	1	268	29.9802	5.13525
P14866	Heterogeneous nuclear ribonucleoprotein L OS=Homo sapiens GN=HNRNPL PE=1 SV=2 - [HNRPL_HUMAN]	7.64	1	2	2	3					2.07726	7.64	2	3	589	64.0924	8.22119
Q9Y5L0	Transportin-3 OS=Homo sapiens GN=TNPO3 PE=1 SV=3 - [TNPO3_HUMAN]	2.17	1	1	1	1		0			2.07086	2.17	1	1	923	104.136	5.56689
Q9Y3U8	60S ribosomal protein L36 OS=Homo sapiens GN=RPL36 PE=1 SV=3 - [RL36_HUMAN]	10.48	1	1	1	1		0			2.06876	10.48	1	1	105	12.2459	11.5903
Q9UJX4	Anaphase-promoting complex subunit 5 OS=Homo sapiens GN=ANAPC5 PE=1 SV=2 - [APC5_HUMAN]	1.59	1	1	1	1		0			2.06726	1.59	1	1	755	85.0228	6.87354
O75340	Programmed cell death protein 6 OS=Homo sapiens GN=PDCD6 PE=1 SV=1 - [PDCD6_HUMAN]	17.8	1	3	3	4		0			2.06122	17.8	3	4	191	21.8548	5.40186
Q8IX18	Probable ATP-dependent RNA helicase DHX40 OS=Homo sapiens GN=DHX40 PE=1 SV=2 - [DHX40_HUMAN]	1.54	1	1	1	1		0			2.05053	1.54	1	1	779	88.5038	8.646
Q8WUA4	General transcription factor 3C polypeptide 2 OS=Homo sapiens GN=GTF3C2 PE=1 SV=2 - [TF3C2_HUMAN]	1.65	1	1	1	1					2.04596	1.65	1	1	911	100.616	7.31299
Q9UJC3	Protein Hook homolog 1 OS=Homo sapiens GN=HOOK1 PE=1 SV=2 - [HOOK1_HUMAN]	1.65	1	1	1	1		0			2.04523	1.65	1	1	728	84.5948	5.14795
Q7Z3C6	Autophagy-related protein 9A OS=Homo sapiens GN=ATG9A PE=1 SV=3 - [ATG9A_HUMAN]	1.07	1	1	1	1		0			2.04105	1.07	1	1	839	94.387	6.66846
Q9BQ67	Glutamate-rich WD repeat-containing protein 1 OS=Homo sapiens GN=GRWD1 PE=1 SV=1 - [GRWD1_HUMAN]	3.59	1	1	1	1					2.03721	3.59	1	1	446	49.3882	4.91943
P0DI81	Trafficking protein particle complex subunit 2 OS=Homo sapiens GN=TRAPPC2 PE=1 SV=1 - [TPC2A_HUMAN]	18.57	1	2	2	2					2.03691	18.57	2	2	140	16.4341	6.52197
Q8N1F8	Serine/threonine-protein kinase 11-interacting protein OS=Homo sapiens GN=STK11IP PE=1 SV=3 - [S11IP_HUMAN]	1.09	1	1	1	1		0			2.03254	1.09	1	1	1099	121.325	5.38916
Q9H0D6	5'-3' exoribonuclease 2 OS=Homo sapiens GN=XRN2 PE=1 SV=1 - [XRN2_HUMAN]	1.58	1	1	1	1		0			2.02998	1.58	1	1	950	108.513	7.47412
Q86X55	Histone-arginine methyltransferase CARM1 OS=Homo sapiens GN=CARM1 PE=1 SV=3 - [CARM1_HUMAN]	2.96	1	1	1	1					2.02609	2.96	1	1	608	65.8114	6.72705
Q9BVP2	Guanine nucleotide-binding protein-like 3 OS=Homo sapiens GN=GNL3 PE=1 SV=2 - [GNL3_HUMAN]	4.74	1	2	2	2					2.01515	4.74	2	2	549	61.9545	9.15869
Q9H223	EH domain-containing protein 4 OS=Homo sapiens GN=EHD4 PE=1 SV=1 - [EHD4_HUMAN]	2.59	1	1	1	1					2.01468	2.59	1	1	541	61.1365	6.75635
Q9BW92	Threonine--tRNA ligase, mitochondrial OS=Homo sapiens GN=TARS2 PE=1 SV=1 - [SYTM_HUMAN]	1.81	1	1	1	1					2.00723	1.81	1	1	718	80.9854	7.29834
Q9NZN8	CCR4-NOT transcription complex subunit 2 OS=Homo sapiens GN=CNOT2 PE=1 SV=1 - [CNOT2_HUMAN]	2.22	1	1	1	1					2.00157	2.22	1	1	540	59.6999	7.66455
P54105	Methylosome subunit pICln OS=Homo sapiens GN=CLNS1A PE=1 SV=1 - [ICLN_HUMAN]	13.5	1	2	2	3					1.99972	13.5	2	3	237	26.1989	4.10693
P84090	Enhancer of rudimentary homolog OS=Homo sapiens GN=ERH PE=1 SV=1 - [ERH_HUMAN]	16.35	1	1	1	1	2.04205	16.35	1	1		0			104	12.251	5.92236
O75367	Core histone macro-H2A.1 OS=Homo sapiens GN=H2AFY PE=1 SV=4 - [H2AY_HUMAN]	7.8	1	1	1	1	4.33988	7.8	1	1					372	39.5925	9.78857
Q93100	Phosphorylase b kinase regulatory subunit beta OS=Homo sapiens GN=PHKB PE=1 SV=3 - [KPBB_HUMAN]	1.1	1	1	1	1	2.73596	1.1	1	1		0			1093	124.805	6.94678
